# Supplementary material for: Bromidotetra­kis­(2-isopropyl-1H-imidazole-κN 3)copper(II) bromide
Source: Acta Crystallogr Sect E Struct Rep Online. 2011 Sep 14;67(Pt 10):m1338. doi: 10.1107/S1600536811035215 (PMC3201253; doi:10.1107/S1600536811035215)
Supplement: Supplementary file 1 [file e-67-m1338-sup1.cif]

##############################################################################
#                                                                            #
# This CIF contains the data in a paper accepted for publication in          #
# Acta Crystallographica Section E. It conforms to the requirements of       #
# Notes for Authors for Acta Crystallographica Section E, and has been       #
# peer reviewed under the auspices of the IUCr Commission on Journals.       #
#                                                                            #
# Full details of the Crystallographic Information File format               #
# are given in the paper "The Crystallographic Information File (CIF):       #
# a New Standard Archive File for Crystallography" by S. R. Hall, F. H.      #
# Allen and I. D. Brown [Acta Cryst. (1991), A47, 655-685].                  #
#                                                                            #
# The current version of the core CIF dictionary is obtainable from          #
# ftp://ftp.iucr.org/pub/cif_core.dic.                                       #
#                                                                            #
# Software is freely available for graphical display of the structure(s)     #
# in this CIF. For information consult the CIF software page                 #
# http://www.iucr.org/resources/cif/software.                                #
#                                                                            #
# This file may be used for bona fide research purposes within the           #
# scientific community so long as proper attribution is given to the journal # 
# article from which it was obtained.                                        #
#                                                                            #
##############################################################################
data_I
_audit_creation_method     'WinGX routine CIF_UPDATE'
_audit_conform_dict_name     cif_core.dic
_audit_conform_dict_version     2.4
_chemical_name_systematic
;
Bromidotetrakis(2-isopropyl-1<i>H</i>-imidazole-\k<i>N</i>^3^)copper(II)
bromide
;
_chemical_formula_moiety     'C24 H40 Br1 Cu N8 +, Br -'
_chemical_formula_sum     'C24 H40 Br2 Cu N8'
_chemical_formula_iupac     '[Cu Br (C6 H10 N2)4] Br'
_chemical_formula_weight     664
_symmetry_cell_setting     monoclinic
_symmetry_space_group_name_H-M     'P 21/c'
_symmetry_space_group_name_Hall     '-P 2ybc'
loop_
    _symmetry_equiv_pos_as_xyz
    'x, y, z'
    '-x, y+1/2, -z+1/2'
    '-x, -y, -z'
    'x, -y-1/2, z-1/2'
_cell_length_a     10.7094(7)
_cell_length_b     19.9917(6)
_cell_length_c     16.7885(19)
_cell_angle_alpha     90
_cell_angle_beta     121.552(7)
_cell_angle_gamma     90
_cell_volume     3063.0(4)
_cell_formula_units_Z     4
_cell_measurement_reflns_used     4456
_cell_measurement_theta_min     2.4814
_cell_measurement_theta_max     30.0049
_cell_measurement_temperature     120(2)
_exptl_crystal_description     prism
_exptl_crystal_colour     blue
_exptl_crystal_size_max     0.41
_exptl_crystal_size_mid     0.25
_exptl_crystal_size_min     0.23
_exptl_crystal_density_diffrn     1.44
_exptl_crystal_density_method     'not measured'
_exptl_crystal_F_000     1356
loop_
    _exptl_crystal_face_index_h
    _exptl_crystal_face_index_k
    _exptl_crystal_face_index_l
    _exptl_crystal_face_perp_dist
    0 4 20 0.1081
    0 28 2 0.0812
    1 -28 -3 0.1489
    -15 -6 4 0.2454
    13 -4 -13 0.1642
    -1 -23 -12 0.1629
    -1 -26 7 0.1197
    15 -2 3 0.2331
    1 4 -20 0.1241
    -10 -1 -13 0.2212
_exptl_absorpt_coefficient_mu     3.348
_exptl_absorpt_correction_type     multi-scan
_exptl_absorpt_process_details
;
(CrysAlis PRO; Oxford Diffraction, 2010)
;
_exptl_absorpt_correction_T_min     0.62797
_exptl_absorpt_correction_T_max     1
_exptl_special_details     ?
_diffrn_ambient_temperature     120(2)
_diffrn_radiation_type     MoK\a
_diffrn_radiation_wavelength     0.71073
_diffrn_radiation_monochromator     graphite
_diffrn_measurement_device_type     'Oxford Diffraction Xcalibur Sapphire2'
_diffrn_measurement_method     \w
_diffrn_detector_area_resol_mean     8.1883
_diffrn_reflns_number     11133
_diffrn_reflns_av_R_equivalents     0.0167
_diffrn_reflns_theta_min     2.45
_diffrn_reflns_theta_max     25.49
_diffrn_reflns_theta_full     25.49
_diffrn_measured_fraction_theta_max     0.999
_diffrn_measured_fraction_theta_full     0.999
_diffrn_reflns_limit_h_min     -12
_diffrn_reflns_limit_h_max     11
_diffrn_reflns_limit_k_min     -14
_diffrn_reflns_limit_k_max     24
_diffrn_reflns_limit_l_min     -18
_diffrn_reflns_limit_l_max     20
_refine_special_details
;
Refinement of <i>F</i>^2^ against ALL reflections. The weighted <i>R</i>-factor
<i>wR</i> and goodness of fit <i>S</i> are based on <i>F</i>^2^, conventional
<i>R</i>-factors <i>R</i> are based on <i>F</i>, with <i>F</i> set to zero for
negative <i>F</i>^2^. The threshold expression of <i>F</i>^2^ >
2\s(<i>F</i>^2^) is used only for calculating <i>R</i>-factors(gt) <i>etc</i>.
and is not relevant to the choice of reflections for refinement.
<i>R</i>-factors based on <i>F</i>^2^ are statistically about twice as large
as those based on <i>F</i>, and <i>R</i>- factors based on ALL data will be
even larger.
;
_reflns_number_total     5710
_reflns_number_gt     4597
_reflns_threshold_expression     I>2\s(I)
_refine_ls_structure_factor_coef     Fsqd
_refine_ls_matrix_type     full
_refine_ls_R_factor_all     0.0423
_refine_ls_R_factor_gt     0.0333
_refine_ls_wR_factor_gt     0.0895
_refine_ls_wR_factor_ref     0.0917
_refine_ls_goodness_of_fit_ref     1.054
_refine_ls_restrained_S_all     1.054
_refine_ls_number_reflns     5710
_refine_ls_number_parameters     324
_refine_ls_number_restraints     0
_refine_ls_hydrogen_treatment     constr
_refine_ls_weighting_scheme     calc
_refine_ls_weighting_details
                 'calc w=1/[\s^2^(Fo^2^)+(0.0602P)^2^] where P=(Fo^2^+2Fc^2^)/3'
_atom_sites_solution_hydrogens     geom
_atom_sites_solution_primary     direct
_atom_sites_solution_secondary     difmap
_refine_ls_shift/su_max     0.001
_refine_ls_shift/su_mean     0
_refine_diff_density_max     1.864
_refine_diff_density_min     -1.042
_refine_ls_extinction_method     none
loop_
    _atom_type_symbol
    _atom_type_description
    _atom_type_scat_dispersion_real
    _atom_type_scat_dispersion_imag
    _atom_type_scat_source
    C C 0.0033 0.0016 'International Tables Vol C Tables 4.2.6.8 and 6.1.1.4'
    Br Br -0.2901 2.4595 'International Tables Vol C Tables 4.2.6.8 and 6.1.1.4'
    Cu Cu 0.3201 1.2651 'International Tables Vol C Tables 4.2.6.8 and 6.1.1.4'
    N N 0.0061 0.0033 'International Tables Vol C Tables 4.2.6.8 and 6.1.1.4'
    H H 0 0 'International Tables Vol C Tables 4.2.6.8 and 6.1.1.4'
_computing_data_collection
;
CrysAlis PRO (Oxford Diffraction, 2010)
;
_computing_cell_refinement
;
CrysAlis PRO (Oxford Diffraction, 2010)
;
_computing_data_reduction
;
CrysAlis PRO (Oxford Diffraction, 2010)
;
_computing_structure_solution     'SHELXS97 (Sheldrick, 2008)'
_computing_structure_refinement     'SHELXL97 (Sheldrick, 2008)'
_computing_molecular_graphics     'ORTEP-3 (Farrugia, 1997)'
_computing_publication_material     'WinGX (Farrugia, 1999)'
loop_
    _atom_site_type_symbol
    _atom_site_label
    _atom_site_fract_x
    _atom_site_fract_y
    _atom_site_fract_z
    _atom_site_U_iso_or_equiv
    _atom_site_adp_type
    _atom_site_calc_flag
    _atom_site_refinement_flags
    _atom_site_occupancy
    _atom_site_symmetry_multiplicity
    _atom_site_disorder_assembly
    _atom_site_disorder_group
    Br Br1 0.31171(3) 0.779079(15) 0.001639(19) 0.02020(10) Uani d . 1 1 . .
    Cu Cu1 0.45146(4) 0.766296(16) 0.18655(2) 0.01437(10) Uani d . 1 1 . .
    N N1 0.6390(3) 0.71702(11) 0.21910(16) 0.0171(5) Uani d . 1 1 . .
    N N2 0.8002(3) 0.64385(13) 0.23226(17) 0.0223(6) Uani d . 1 1 . .
    H H2A 0.8388 0.6095 0.22 0.027 Uiso calc R 1 1 . .
    N N3 0.5719(3) 0.85202(11) 0.22788(16) 0.0161(5) Uani d . 1 1 . .
    N N4 0.7488(3) 0.92415(12) 0.26694(17) 0.0215(6) Uani d . 1 1 . .
    H H4A 0.8168 0.9478 0.2654 0.026 Uiso calc R 1 1 . .
    N N5 0.3114(2) 0.81177(11) 0.21723(16) 0.0157(5) Uani d . 1 1 . .
    N N6 0.1974(3) 0.88848(12) 0.24787(17) 0.0219(6) Uani d . 1 1 . .
    H H6D 0.1516 0.926 0.2444 0.026 Uiso calc R 1 1 . .
    N N7 0.3763(3) 0.67785(11) 0.20488(16) 0.0176(5) Uani d . 1 1 . .
    N N8 0.2343(3) 0.60629(12) 0.21834(18) 0.0247(6) Uani d . 1 1 . .
    H H8A 0.1554 0.5839 0.206 0.03 Uiso calc R 1 1 . .
    C C1 0.7738(3) 0.73116(15) 0.2985(2) 0.0209(7) Uani d . 1 1 . .
    H H1 0.7924 0.7669 0.3406 0.025 Uiso calc R 1 1 . .
    C C2 0.8743(3) 0.68637(15) 0.3069(2) 0.0233(7) Uani d . 1 1 . .
    H H2 0.9752 0.6847 0.3544 0.028 Uiso calc R 1 1 . .
    C C3 0.6587(3) 0.66308(14) 0.1806(2) 0.0179(6) Uani d . 1 1 . .
    C C4 0.5460(3) 0.62848(14) 0.0936(2) 0.0194(6) Uani d . 1 1 . .
    H H4 0.4525 0.6542 0.0673 0.023 Uiso calc R 1 1 . .
    C C5 0.5900(4) 0.62837(17) 0.0204(2) 0.0294(8) Uani d . 1 1 . .
    H H5A 0.6099 0.6743 0.0098 0.044 Uiso calc R 1 1 . .
    H H5B 0.5099 0.6097 -0.0382 0.044 Uiso calc R 1 1 . .
    H H5C 0.6782 0.6011 0.0428 0.044 Uiso calc R 1 1 . .
    C C6 0.5164(4) 0.55681(15) 0.1124(2) 0.0303(8) Uani d . 1 1 . .
    H H6A 0.6051 0.5298 0.1354 0.046 Uiso calc R 1 1 . .
    H H6B 0.4365 0.5373 0.0544 0.046 Uiso calc R 1 1 . .
    H H6C 0.4885 0.5576 0.1595 0.046 Uiso calc R 1 1 . .
    C C7 0.6050(3) 0.88407(14) 0.3097(2) 0.0194(6) Uani d . 1 1 . .
    H H7 0.5584 0.8759 0.3438 0.023 Uiso calc R 1 1 . .
    C C8 0.7131(3) 0.92847(15) 0.3338(2) 0.0229(7) Uani d . 1 1 . .
    H H8 0.7562 0.9571 0.3867 0.028 Uiso calc R 1 1 . .
    C C9 0.6617(3) 0.87732(14) 0.2031(2) 0.0174(6) Uani d . 1 1 . .
    C C10 0.6682(3) 0.86072(15) 0.1187(2) 0.0220(7) Uani d . 1 1 . .
    H H10 0.6014 0.8219 0.0865 0.026 Uiso calc R 1 1 . .
    C C11 0.8215(4) 0.84085(19) 0.1435(3) 0.0378(9) Uani d . 1 1 . .
    H H11A 0.8889 0.8783 0.1749 0.057 Uiso calc R 1 1 . .
    H H11B 0.8203 0.8294 0.0864 0.057 Uiso calc R 1 1 . .
    H H11C 0.8543 0.802 0.1853 0.057 Uiso calc R 1 1 . .
    C C12 0.6135(4) 0.9195(2) 0.0515(3) 0.0472(11) Uani d . 1 1 . .
    H H12A 0.5132 0.9307 0.0342 0.071 Uiso calc R 1 1 . .
    H H12B 0.6146 0.9076 -0.0048 0.071 Uiso calc R 1 1 . .
    H H12C 0.6774 0.9582 0.0817 0.071 Uiso calc R 1 1 . .
    C C13 0.2988(3) 0.79106(15) 0.2919(2) 0.0196(6) Uani d . 1 1 . .
    H H13 0.3342 0.7499 0.3244 0.023 Uiso calc R 1 1 . .
    C C14 0.2289(3) 0.83811(15) 0.3109(2) 0.0231(7) Uani d . 1 1 . .
    H H14 0.2059 0.8368 0.3584 0.028 Uiso calc R 1 1 . .
    C C15 0.2480(3) 0.87125(14) 0.1918(2) 0.0177(6) Uani d . 1 1 . .
    C C16 0.2259(3) 0.91264(15) 0.1117(2) 0.0217(7) Uani d . 1 1 . .
    H H16 0.2855 0.8924 0.0878 0.026 Uiso calc R 1 1 . .
    C C17 0.2765(4) 0.98551(15) 0.1391(2) 0.0305(8) Uani d . 1 1 . .
    H H17A 0.2169 1.0072 0.1604 0.046 Uiso calc R 1 1 . .
    H H17B 0.2651 1.0096 0.0848 0.046 Uiso calc R 1 1 . .
    H H17C 0.3797 0.9862 0.1896 0.046 Uiso calc R 1 1 . .
    C C18 0.0635(4) 0.90979(17) 0.0320(2) 0.0328(8) Uani d . 1 1 . .
    H H18A 0.0343 0.8631 0.0144 0.049 Uiso calc R 1 1 . .
    H H18B 0.0506 0.9345 -0.0222 0.049 Uiso calc R 1 1 . .
    H H18C 0.0024 0.93 0.0532 0.049 Uiso calc R 1 1 . .
    C C19 0.4603(3) 0.64040(14) 0.2861(2) 0.0225(7) Uani d . 1 1 . .
    H H19 0.5627 0.6452 0.3285 0.027 Uiso calc R 1 1 . .
    C C20 0.3729(4) 0.59637(16) 0.2946(2) 0.0273(7) Uani d . 1 1 . .
    H H20 0.4012 0.5648 0.3434 0.033 Uiso calc R 1 1 . .
    C C21 0.2391(3) 0.65596(14) 0.1655(2) 0.0184(6) Uani d . 1 1 . .
    C C22 0.1103(3) 0.67838(15) 0.0751(2) 0.0223(7) Uani d . 1 1 . .
    H H22 0.1356 0.7223 0.0585 0.027 Uiso calc R 1 1 . .
    C C23 0.0812(4) 0.62825(19) -0.0015(2) 0.0395(9) Uani d . 1 1 . .
    H H23A 0.17 0.6229 -0.0041 0.059 Uiso calc R 1 1 . .
    H H23B 0.0013 0.6447 -0.0619 0.059 Uiso calc R 1 1 . .
    H H23C 0.0536 0.585 0.0123 0.059 Uiso calc R 1 1 . .
    C C24 -0.0242(4) 0.68883(19) 0.0820(3) 0.0389(9) Uani d . 1 1 . .
    H H24A -0.054 0.646 0.0955 0.058 Uiso calc R 1 1 . .
    H H24B -0.1044 0.7066 0.0227 0.058 Uiso calc R 1 1 . .
    H H24C -0.0011 0.7206 0.1324 0.058 Uiso calc R 1 1 . .
    Br Br2 0.96167(4) 0.511235(15) 0.20034(3) 0.03505(12) Uani d . 1 1 . .
loop_
    _atom_site_aniso_label
    _atom_site_aniso_U_11
    _atom_site_aniso_U_22
    _atom_site_aniso_U_33
    _atom_site_aniso_U_12
    _atom_site_aniso_U_13
    _atom_site_aniso_U_23
    Br1 0.02145(17) 0.02243(16) 0.01668(16) -0.00041(12) 0.00995(13)
                                                                    -0.00114(12)
    Cu1 0.01376(19) 0.01431(18) 0.01683(19) -0.00066(14) 0.00923(16)
                                                                    -0.00082(14)
    N1 0.0161(13) 0.0162(12) 0.0198(13) 0.0008(10) 0.0100(11) 0.0018(11)
    N2 0.0202(14) 0.0239(13) 0.0251(14) 0.0077(11) 0.0134(12) 0.0037(11)
    N3 0.0166(13) 0.0150(11) 0.0185(12) -0.0001(10) 0.0105(11) -0.0006(10)
    N4 0.0186(13) 0.0196(13) 0.0272(14) -0.0056(11) 0.0126(12) -0.0028(11)
    N5 0.0147(12) 0.0163(12) 0.0173(12) -0.0005(10) 0.0092(11) -0.0004(10)
    N6 0.0195(14) 0.0232(13) 0.0267(14) 0.0048(11) 0.0146(12) -0.0015(12)
    N7 0.0159(13) 0.0158(12) 0.0213(13) -0.0006(10) 0.0099(11) -0.0008(11)
    N8 0.0226(14) 0.0224(13) 0.0306(15) -0.0056(12) 0.0150(13) 0.0033(12)
    C1 0.0190(16) 0.0221(15) 0.0180(15) -0.0021(13) 0.0072(13) 0.0001(13)
    C2 0.0159(16) 0.0271(16) 0.0214(15) 0.0014(13) 0.0059(13) 0.0038(14)
    C3 0.0191(16) 0.0183(14) 0.0217(15) 0.0013(12) 0.0144(13) 0.0052(13)
    C4 0.0203(16) 0.0205(15) 0.0203(15) 0.0027(13) 0.0125(13) -0.0015(13)
    C5 0.0328(19) 0.0355(19) 0.0232(17) 0.0018(16) 0.0170(16) 0.0001(15)
    C6 0.036(2) 0.0236(16) 0.0334(18) -0.0031(15) 0.0194(17) -0.0055(15)
    C7 0.0193(16) 0.0206(15) 0.0193(15) 0.0007(13) 0.0107(13) -0.0015(13)
    C8 0.0195(16) 0.0241(16) 0.0203(16) -0.0013(13) 0.0071(14) -0.0078(13)
    C9 0.0152(15) 0.0146(14) 0.0216(15) -0.0002(12) 0.0091(13) 0.0000(12)
    C10 0.0230(16) 0.0237(15) 0.0236(16) -0.0039(13) 0.0151(14) -0.0014(13)
    C11 0.038(2) 0.048(2) 0.041(2) 0.0064(18) 0.0295(18) 0.0013(18)
    C12 0.052(3) 0.066(3) 0.030(2) 0.022(2) 0.027(2) 0.018(2)
    C13 0.0194(16) 0.0228(15) 0.0194(15) 0.0000(13) 0.0121(13) 0.0015(13)
    C14 0.0223(16) 0.0285(16) 0.0216(15) -0.0029(14) 0.0136(14) -0.0033(14)
    C15 0.0129(14) 0.0197(15) 0.0184(15) -0.0025(12) 0.0068(13) -0.0043(12)
    C16 0.0212(16) 0.0219(15) 0.0216(15) 0.0047(13) 0.0109(14) 0.0013(13)
    C17 0.033(2) 0.0225(17) 0.0296(18) 0.0012(15) 0.0117(16) 0.0066(14)
    C18 0.0311(19) 0.0294(17) 0.0248(17) 0.0028(15) 0.0056(16) 0.0034(15)
    C19 0.0202(16) 0.0223(15) 0.0236(15) 0.0034(13) 0.0106(14) 0.0060(14)
    C20 0.0262(18) 0.0272(17) 0.0256(17) 0.0012(14) 0.0115(15) 0.0094(15)
    C21 0.0201(16) 0.0158(14) 0.0234(15) -0.0011(12) 0.0141(14) -0.0008(13)
    C22 0.0182(16) 0.0210(15) 0.0267(16) -0.0027(13) 0.0111(14) 0.0018(14)
    C23 0.028(2) 0.045(2) 0.0281(19) -0.0014(17) 0.0028(16) -0.0066(17)
    C24 0.0246(19) 0.047(2) 0.045(2) 0.0101(17) 0.0181(18) 0.0131(19)
    Br2 0.0299(2) 0.01770(17) 0.0730(3) 0.00417(13) 0.0376(2) 0.00779(16)
_geom_special_details
;
All s.u.'s (except the s.u. in the dihedral angle between two l.s. planes) are
estimated using the full covariance matrix. The cell s.u.'s are taken into
account individually in the estimation of s.u.'s in distances, angles and
torsion angles; correlations between s.u.'s in cell parameters are only used
when they are defined by crystal symmetry. An approximate (isotropic)
treatment of cell s.u.'s is used for estimating s.u.'s involving l.s. planes.
;
loop_
    _geom_bond_atom_site_label_1
    _geom_bond_atom_site_label_2
    _geom_bond_site_symmetry_2
    _geom_bond_distance
    _geom_bond_publ_flag
    Br1 Cu1 . 2.6608(6) ?
    Cu1 N7 . 2.032(2) ?
    Cu1 N3 . 2.036(2) ?
    Cu1 N5 . 2.037(2) ?
    Cu1 N1 . 2.038(2) ?
    N1 C3 . 1.330(4) ?
    N1 C1 . 1.388(4) ?
    N2 C3 . 1.350(4) ?
    N2 C2 . 1.371(4) ?
    N2 H2A . 0.88 ?
    N3 C9 . 1.332(4) ?
    N3 C7 . 1.384(3) ?
    N4 C9 . 1.360(4) ?
    N4 C8 . 1.364(4) ?
    N4 H4A . 0.88 ?
    N5 C15 . 1.324(4) ?
    N5 C13 . 1.392(4) ?
    N6 C15 . 1.354(4) ?
    N6 C14 . 1.369(4) ?
    N6 H6D . 0.88 ?
    N7 C21 . 1.330(4) ?
    N7 C19 . 1.394(4) ?
    N8 C21 . 1.350(4) ?
    N8 C20 . 1.375(4) ?
    N8 H8A . 0.88 ?
    C1 C2 . 1.350(4) ?
    C1 H1 . 0.95 ?
    C2 H2 . 0.95 ?
    C3 C4 . 1.490(4) ?
    C4 C5 . 1.529(4) ?
    C4 C6 . 1.536(4) ?
    C4 H4 . 1 ?
    C5 H5A . 0.98 ?
    C5 H5B . 0.98 ?
    C5 H5C . 0.98 ?
    C6 H6A . 0.98 ?
    C6 H6B . 0.98 ?
    C6 H6C . 0.98 ?
    C7 C8 . 1.342(4) ?
    C7 H7 . 0.95 ?
    C8 H8 . 0.95 ?
    C9 C10 . 1.492(4) ?
    C10 C12 . 1.519(5) ?
    C10 C11 . 1.521(4) ?
    C10 H10 . 1 ?
    C11 H11A . 0.98 ?
    C11 H11B . 0.98 ?
    C11 H11C . 0.98 ?
    C12 H12A . 0.98 ?
    C12 H12B . 0.98 ?
    C12 H12C . 0.98 ?
    C13 C14 . 1.340(4) ?
    C13 H13 . 0.95 ?
    C14 H14 . 0.95 ?
    C15 C16 . 1.489(4) ?
    C16 C17 . 1.539(4) ?
    C16 C18 . 1.544(4) ?
    C16 H16 . 1 ?
    C17 H17A . 0.98 ?
    C17 H17B . 0.98 ?
    C17 H17C . 0.98 ?
    C18 H18A . 0.98 ?
    C18 H18B . 0.98 ?
    C18 H18C . 0.98 ?
    C19 C20 . 1.346(4) ?
    C19 H19 . 0.95 ?
    C20 H20 . 0.95 ?
    C21 C22 . 1.489(4) ?
    C22 C24 . 1.520(4) ?
    C22 C23 . 1.528(5) ?
    C22 H22 . 1 ?
    C23 H23A . 0.98 ?
    C23 H23B . 0.98 ?
    C23 H23C . 0.98 ?
    C24 H24A . 0.98 ?
    C24 H24B . 0.98 ?
    C24 H24C . 0.98 ?
loop_
    _geom_angle_atom_site_label_1
    _geom_angle_atom_site_label_2
    _geom_angle_atom_site_label_3
    _geom_angle_site_symmetry_1
    _geom_angle_site_symmetry_3
    _geom_angle
    _geom_angle_publ_flag
    N7 Cu1 N3 . . 155.70(9) ?
    N7 Cu1 N5 . . 87.00(9) ?
    N3 Cu1 N5 . . 87.54(9) ?
    N7 Cu1 N1 . . 87.23(9) ?
    N3 Cu1 N1 . . 87.47(9) ?
    N5 Cu1 N1 . . 154.22(9) ?
    N7 Cu1 Br1 . . 103.58(7) ?
    N3 Cu1 Br1 . . 100.72(7) ?
    N5 Cu1 Br1 . . 102.30(7) ?
    N1 Cu1 Br1 . . 103.47(7) ?
    C3 N1 C1 . . 106.4(2) ?
    C3 N1 Cu1 . . 130.2(2) ?
    C1 N1 Cu1 . . 122.86(19) ?
    C3 N2 C2 . . 109.2(2) ?
    C3 N2 H2A . . 125.4 ?
    C2 N2 H2A . . 125.4 ?
    C9 N3 C7 . . 106.4(2) ?
    C9 N3 Cu1 . . 130.20(19) ?
    C7 N3 Cu1 . . 121.06(18) ?
    C9 N4 C8 . . 108.7(2) ?
    C9 N4 H4A . . 125.7 ?
    C8 N4 H4A . . 125.7 ?
    C15 N5 C13 . . 106.4(2) ?
    C15 N5 Cu1 . . 129.80(19) ?
    C13 N5 Cu1 . . 121.74(19) ?
    C15 N6 C14 . . 108.9(2) ?
    C15 N6 H6D . . 125.6 ?
    C14 N6 H6D . . 125.6 ?
    C21 N7 C19 . . 106.8(2) ?
    C21 N7 Cu1 . . 129.27(19) ?
    C19 N7 Cu1 . . 120.74(19) ?
    C21 N8 C20 . . 108.9(2) ?
    C21 N8 H8A . . 125.5 ?
    C20 N8 H8A . . 125.5 ?
    C2 C1 N1 . . 109.7(3) ?
    C2 C1 H1 . . 125.2 ?
    N1 C1 H1 . . 125.2 ?
    C1 C2 N2 . . 105.5(3) ?
    C1 C2 H2 . . 127.3 ?
    N2 C2 H2 . . 127.3 ?
    N1 C3 N2 . . 109.2(3) ?
    N1 C3 C4 . . 126.9(3) ?
    N2 C3 C4 . . 124.0(3) ?
    C3 C4 C5 . . 110.9(3) ?
    C3 C4 C6 . . 112.4(3) ?
    C5 C4 C6 . . 110.3(3) ?
    C3 C4 H4 . . 107.7 ?
    C5 C4 H4 . . 107.7 ?
    C6 C4 H4 . . 107.7 ?
    C4 C5 H5A . . 109.5 ?
    C4 C5 H5B . . 109.5 ?
    H5A C5 H5B . . 109.5 ?
    C4 C5 H5C . . 109.5 ?
    H5A C5 H5C . . 109.5 ?
    H5B C5 H5C . . 109.5 ?
    C4 C6 H6A . . 109.5 ?
    C4 C6 H6B . . 109.5 ?
    H6A C6 H6B . . 109.5 ?
    C4 C6 H6C . . 109.5 ?
    H6A C6 H6C . . 109.5 ?
    H6B C6 H6C . . 109.5 ?
    C8 C7 N3 . . 109.7(3) ?
    C8 C7 H7 . . 125.1 ?
    N3 C7 H7 . . 125.1 ?
    C7 C8 N4 . . 106.2(3) ?
    C7 C8 H8 . . 126.9 ?
    N4 C8 H8 . . 126.9 ?
    N3 C9 N4 . . 108.9(2) ?
    N3 C9 C10 . . 127.8(3) ?
    N4 C9 C10 . . 123.3(3) ?
    C9 C10 C12 . . 110.0(3) ?
    C9 C10 C11 . . 112.2(3) ?
    C12 C10 C11 . . 110.3(3) ?
    C9 C10 H10 . . 108.1 ?
    C12 C10 H10 . . 108.1 ?
    C11 C10 H10 . . 108.1 ?
    C10 C11 H11A . . 109.5 ?
    C10 C11 H11B . . 109.5 ?
    H11A C11 H11B . . 109.5 ?
    C10 C11 H11C . . 109.5 ?
    H11A C11 H11C . . 109.5 ?
    H11B C11 H11C . . 109.5 ?
    C10 C12 H12A . . 109.5 ?
    C10 C12 H12B . . 109.5 ?
    H12A C12 H12B . . 109.5 ?
    C10 C12 H12C . . 109.5 ?
    H12A C12 H12C . . 109.5 ?
    H12B C12 H12C . . 109.5 ?
    C14 C13 N5 . . 109.6(3) ?
    C14 C13 H13 . . 125.2 ?
    N5 C13 H13 . . 125.2 ?
    C13 C14 N6 . . 106.0(3) ?
    C13 C14 H14 . . 127 ?
    N6 C14 H14 . . 127 ?
    N5 C15 N6 . . 109.2(3) ?
    N5 C15 C16 . . 127.1(3) ?
    N6 C15 C16 . . 123.7(3) ?
    C15 C16 C17 . . 113.0(3) ?
    C15 C16 C18 . . 109.7(3) ?
    C17 C16 C18 . . 110.8(3) ?
    C15 C16 H16 . . 107.7 ?
    C17 C16 H16 . . 107.7 ?
    C18 C16 H16 . . 107.7 ?
    C16 C17 H17A . . 109.5 ?
    C16 C17 H17B . . 109.5 ?
    H17A C17 H17B . . 109.5 ?
    C16 C17 H17C . . 109.5 ?
    H17A C17 H17C . . 109.5 ?
    H17B C17 H17C . . 109.5 ?
    C16 C18 H18A . . 109.5 ?
    C16 C18 H18B . . 109.5 ?
    H18A C18 H18B . . 109.5 ?
    C16 C18 H18C . . 109.5 ?
    H18A C18 H18C . . 109.5 ?
    H18B C18 H18C . . 109.5 ?
    C20 C19 N7 . . 109.0(3) ?
    C20 C19 H19 . . 125.5 ?
    N7 C19 H19 . . 125.5 ?
    C19 C20 N8 . . 106.2(3) ?
    C19 C20 H20 . . 126.9 ?
    N8 C20 H20 . . 126.9 ?
    N7 C21 N8 . . 109.1(3) ?
    N7 C21 C22 . . 126.9(3) ?
    N8 C21 C22 . . 123.9(3) ?
    C21 C22 C24 . . 111.9(3) ?
    C21 C22 C23 . . 109.4(3) ?
    C24 C22 C23 . . 111.7(3) ?
    C21 C22 H22 . . 107.9 ?
    C24 C22 H22 . . 107.9 ?
    C23 C22 H22 . . 107.9 ?
    C22 C23 H23A . . 109.5 ?
    C22 C23 H23B . . 109.5 ?
    H23A C23 H23B . . 109.5 ?
    C22 C23 H23C . . 109.5 ?
    H23A C23 H23C . . 109.5 ?
    H23B C23 H23C . . 109.5 ?
    C22 C24 H24A . . 109.5 ?
    C22 C24 H24B . . 109.5 ?
    H24A C24 H24B . . 109.5 ?
    C22 C24 H24C . . 109.5 ?
    H24A C24 H24C . . 109.5 ?
    H24B C24 H24C . . 109.5 ?
loop_
    _geom_hbond_atom_site_label_D
    _geom_hbond_atom_site_label_H
    _geom_hbond_atom_site_label_A
    _geom_hbond_site_symmetry_A
    _geom_hbond_distance_DH
    _geom_hbond_distance_HA
    _geom_hbond_distance_DA
    _geom_hbond_angle_DHA
    N2 H2A Br2 . 0.88 2.48 3.358(2) 175.1
    N4 H4A Br2 2_755 0.88 2.48 3.342(2) 167.1
    N6 H6D Br2 2_655 0.88 2.53 3.351(2) 154.8
    N8 H8A Br2 1_455 0.88 2.49 3.362(2) 169.4
data_global
_journal_date_recd_electronic     2011-08-26
_journal_date_accepted     2011-08-29
_journal_name_full     'Acta Crystallographica, Section E'
_journal_year     2011
_journal_volume     67
_journal_issue     10
_journal_page_first     m1338
_journal_page_last     m1338
_journal_paper_category     QM
_journal_coeditor_code     NG5221
_publ_contact_author_name     'Do\/l\;ega, Anna'
_publ_contact_author_address
;
Department of Inorganic Chemistry,
Faculty of Chemistry,
Gdansk University of Technology
11/12 G. Narutowicz St., 80233 - PL Gda\'nsk, Poland
;
_publ_contact_author_email     anndoleg@pg.gda.pl
_publ_contact_author_fax     '048 58 3472694'
_publ_contact_author_phone     '048 58 3472983'
_publ_section_title
;
Bromidotetrakis(2-isopropyl-1<i>H</i>-imidazole-\k<i>N</i>^3^)copper(II)
bromide
;
loop_
    _publ_author_name
    _publ_author_footnote
    _publ_author_address
    'Sylwia Godlewska' .
;
Department of Inorganic Chemistry,
Faculty of Chemistry,
Gdansk University of Technology
11/12 G. Narutowicz St, 80952 -- PL Gda\'nsk, Poland
;
    'Joanna Socha' .
;
Department of Inorganic Chemistry,
Faculty of Chemistry,
Gdansk University of Technology
11/12 G. Narutowicz St, 80952 -- PL Gda\'nsk, Poland
;
    'Baranowska, Katarzyna' .
;
Department of Inorganic Chemistry,
Faculty of Chemistry,
Gda\'nsk University of Technology
11/12 G. Narutowicz St, 80952 -- PL Gda\'nsk, Poland
;
    'Do\/l\;ega, Anna' .
;
Department of Inorganic Chemistry,
Faculty of Chemistry,
Gdansk University of Technology
11/12 G. Narutowicz St, 80952 -- PL Gda\'nsk, Poland
;
