# Supplementary material for: Bromidotetra­kis­(2-isopropyl-1H-imidazole-κN 3)copper(II) bromide
Source: Acta Crystallogr Sect E Struct Rep Online. 2011 Sep 14;67(Pt 10):m1338. doi: 10.1107/S1600536811035215 (PMC3201253; doi:10.1107/S1600536811035215)
Supplement: Supplementary file 2 [file e-67-m1338-Isup2.hkl]

#
# h,k,l, Fc-squared, Fo-squared, sigma(Fo-squared) and status flag
#
data_I
_shelx_title ' GS7 in P2(1)/n              New: P21/c'
_shelx_refln_list_code          4
_shelx_F_calc_maximum      371.65
_exptl_crystal_F_000      1356.00
_reflns_d_resolution_high  0.8257
 
loop_
 _symmetry_equiv_pos_as_xyz
 'x, y, z'
 '-x, y+1/2, -z+1/2'
 '-x, -y, -z'
 'x, -y-1/2, z-1/2'
 
_cell_length_a    10.7094
_cell_length_b    19.9917
_cell_length_c    16.7885
_cell_angle_alpha  90.000
_cell_angle_beta  121.552
_cell_angle_gamma  90.000
 
_shelx_F_squared_multiplier     1.000
 
loop_
 _refln_index_h
 _refln_index_k
 _refln_index_l
 _refln_F_squared_calc
 _refln_F_squared_meas
 _refln_F_squared_sigma
 _refln_observed_status
   2   0   0     1782.48     2027.75     29.83 o
   3   0   0    24479.61    24794.50    105.88 o
   4   0   0    10911.85    12126.77     92.28 o
   5   0   0      191.27       54.45     40.41 o
   6   0   0      206.85      200.98     52.86 o
   7   0   0      333.88      394.42     63.70 o
   8   0   0     9997.48     9994.01    136.33 o
   9   0   0     3288.67     3329.92    103.90 o
  10   0   0     1322.67     1457.89    106.38 o
  11   0   0      819.61      798.95    102.87 o
   1   1   0    20018.14    18017.12   3290.46 o
   2   1   0     7125.85     7362.31     47.19 o
   3   1   0     1667.11     1831.76     67.44 o
   4   1   0     2249.73     2350.39     62.89 o
   5   1   0     5772.09     5730.22     55.26 o
   6   1   0    18360.28    18232.70    101.93 o
   7   1   0     7119.52     6901.51     76.11 o
   8   1   0     1920.63     1975.93     62.91 o
   9   1   0     1274.31     1207.24     61.93 o
  10   1   0      124.43       87.35     63.63 o
  11   1   0      212.19      232.80     70.53 o
   1   2   0    59714.49    72475.63   1453.27 o
   2   2   0    13427.24    14663.21     57.62 o
   3   2   0      403.38      340.37     21.95 o
   4   2   0     4432.40     5026.44    266.57 o
   5   2   0     9519.92     9731.91     73.32 o
   6   2   0     1933.95     1820.77     45.80 o
   7   2   0     3450.39     3246.26     59.62 o
   8   2   0     5662.56     5895.89    164.99 o
   9   2   0    10294.83    10493.31    478.64 o
  10   2   0      332.96      359.70     65.95 o
  11   2   0      386.18      470.19     68.29 o
   1   3   0    16784.56    17704.21    433.55 o
   2   3   0    57227.60    66113.76    190.68 o
   3   3   0     5544.88     6148.92     23.01 o
   4   3   0     1010.96     1135.84     29.56 o
   5   3   0     1480.16     1119.05     62.76 o
   6   3   0    20250.44    21112.18    156.47 o
   7   3   0    15087.48    15572.78    103.50 o
   8   3   0       38.27       56.12     49.14 o
   9   3   0      946.43      939.24     73.15 o
  10   3   0      472.18      410.47     62.85 o
   0   4   0      440.96      542.38     22.58 o
   1   4   0     1694.37     1970.12     32.98 o
   2   4   0    15794.43    16883.87     72.23 o
   3   4   0    16050.72    17434.56    148.49 o
   4   4   0     6617.78     6340.83     56.78 o
   5   4   0     6783.40     5995.57    417.29 o
   6   4   0     3271.17     3387.20     54.05 o
   7   4   0     4266.08     4230.34     65.06 o
   8   4   0     6389.73     6191.32     97.87 o
   9   4   0       45.91       70.18     54.90 o
  10   4   0      664.05      707.76     67.14 o
   1   5   0     3522.11     4463.54    206.84 o
   2   5   0    20747.29    22356.64     59.06 o
   3   5   0     7661.30     7408.00     80.93 o
   4   5   0     2225.61     2088.58     39.02 o
   5   5   0      353.41      289.81     23.04 o
   6   5   0    12371.99    11840.03    153.70 o
   7   5   0     8904.01     8803.80    220.92 o
   8   5   0      630.64      707.66     53.62 o
   9   5   0     2391.76     2403.64     98.43 o
  10   5   0      337.53      296.82     62.07 o
   0   6   0      214.81      265.58     17.58 o
   1   6   0    38974.07    43796.63    174.66 o
   2   6   0     4131.31     4737.47     19.39 o
   3   6   0     4439.54     4500.88     65.64 o
   4   6   0       53.27       77.45     22.26 o
   5   6   0     2956.20     2903.69     72.28 o
   6   6   0      202.04      263.86     36.83 o
   7   6   0      500.13      455.20     45.64 o
   8   6   0      686.35      738.68     52.51 o
   9   6   0     1588.22     1674.91     65.06 o
  10   6   0       29.30       45.34     97.40 o
   1   7   0     3799.68     3565.85     30.13 o
   2   7   0     1746.63     1826.03     38.78 o
   3   7   0     3347.96     3181.98     26.69 o
   4   7   0       92.37       97.23     19.45 o
   5   7   0     7413.99     6970.59    258.31 o
   6   7   0      116.50       95.33     34.27 o
   7   7   0     8403.32     8519.97    181.82 o
   8   7   0       25.19       41.49     47.16 o
   9   7   0      481.12      509.64    101.33 o
  10   7   0      209.76      157.10    110.88 o
   0   8   0    30704.85    33536.20    235.12 o
   1   8   0      209.65      254.40     19.51 o
   2   8   0    10284.72    10700.85     67.49 o
   3   8   0       30.23       46.63     13.53 o
   4   8   0     4308.30     4340.21     42.41 o
   5   8   0     2138.47     2197.16     71.93 o
   6   8   0      461.49      428.26     41.67 o
   7   8   0        0.97        6.74     39.91 o
   8   8   0     4380.53     4420.07     70.83 o
   9   8   0      426.30      394.98     99.50 o
  10   8   0     2592.76     2579.41    121.94 o
   1   9   0     1891.95     2204.97     26.00 o
   2   9   0      175.15       96.16     20.02 o
   3   9   0      265.67      249.89     15.43 o
   4   9   0     5021.10     4824.49     57.80 o
   5   9   0      687.14      725.79     94.73 o
   6   9   0     6568.27     6672.94    211.36 o
   7   9   0      892.13      901.01    102.11 o
   8   9   0      831.83      879.37     91.82 o
   9   9   0      443.63      428.83     97.81 o
  10   9   0      881.15      865.07    118.48 o
   0  10   0     3360.14     3183.64     31.76 o
   1  10   0    17437.16    18479.07    136.01 o
   2  10   0      123.72      101.29      9.49 o
   3  10   0    17235.73    18640.45    155.08 o
   4  10   0       12.49       21.33     16.92 o
   5  10   0       17.95        8.05     25.20 o
   6  10   0      344.93      451.76     70.80 o
   7  10   0      139.22      114.60     84.19 o
   8  10   0       30.89       43.86     81.04 o
   9  10   0     1898.42     1789.66    113.37 o
  10  10   0      299.65      217.06    121.76 o
   1  11   0     3298.52     3391.07     23.38 o
   2  11   0      762.15      788.63     30.75 o
   3  11   0    13529.59    13989.63     83.63 o
   4  11   0      497.31      552.87     40.07 o
   5  11   0     4167.60     4147.21    180.46 o
   6  11   0     2092.46     1979.70     83.37 o
   7  11   0      329.70      300.19     87.39 o
   8  11   0       57.05       59.10     81.37 o
   9  11   0     3641.93     3566.94    133.05 o
   0  12   0     1425.34     1385.46     28.98 o
   1  12   0     5317.54     5546.41     29.93 o
   2  12   0     4406.37     4085.59    128.06 o
   3  12   0      364.89      326.90     34.63 o
   4  12   0     1462.04     1321.01     45.48 o
   5  12   0     2913.59     2750.28    100.30 o
   6  12   0     1458.87     1213.60     78.94 o
   7  12   0      335.56      264.68     86.15 o
   8  12   0      398.60      386.00     95.67 o
   9  12   0      228.11      178.38     92.52 o
   1  13   0       56.93       76.56     14.89 o
   2  13   0      829.79      745.51     26.00 o
   3  13   0        8.30       41.10     34.51 o
   4  13   0    11618.95    11636.26    192.31 o
   5  13   0      257.22      283.64     46.02 o
   6  13   0       21.40      -44.30     75.94 o
   7  13   0     4164.37     3939.05    113.60 o
   8  13   0     2551.58     2524.66    122.30 o
   9  13   0       86.42       79.29     94.73 o
   0  14   0    12618.83    13358.78    240.04 o
   1  14   0        6.82       10.54     14.54 o
   2  14   0      338.42      405.75     27.87 o
   3  14   0     6716.53     6759.95     68.45 o
   4  14   0     1722.80     1775.69     51.70 o
   5  14   0     1837.38     1529.72    180.73 o
   6  14   0      643.13      601.18     80.88 o
   7  14   0      285.80      253.62     89.67 o
   8  14   0     2644.49     2621.05    114.61 o
   9  14   0       47.84       82.94    111.70 o
   1  15   0      507.91      455.57     17.39 o
   2  15   0     3463.59     3396.27     42.83 o
   3  15   0     2917.38     2700.81     48.69 o
   4  15   0      336.59      341.69     44.62 o
   5  15   0     1843.34     1789.83     57.49 o
   6  15   0     6929.20     7139.30    129.25 o
   7  15   0        0.55       35.14     87.99 o
   8  15   0      410.07      523.31    105.50 o
   0  16   0      618.62      662.41     29.45 o
   1  16   0     2383.55     2429.73     57.57 o
   2  16   0     6759.15     6645.06     75.91 o
   3  16   0      743.46      695.32     41.69 o
   4  16   0       19.74       38.87     43.24 o
   5  16   0      575.27      628.11     71.68 o
   6  16   0      601.09      509.03     58.33 o
   7  16   0       29.31       66.23     85.63 o
   8  16   0      877.91      886.82    105.04 o
   1  17   0     6916.77     7413.20     81.91 o
   2  17   0      189.73      219.31     31.46 o
   3  17   0       94.18       56.87     32.98 o
   4  17   0     4768.44     4641.63    225.83 o
   5  17   0     2183.77     1999.42     62.77 o
   6  17   0       65.89       89.04     54.32 o
   7  17   0     4076.96     4089.90    121.64 o
   0  18   0     6384.14     6656.34    107.80 o
   1  18   0      443.30      473.79     52.73 o
   2  18   0      541.70      562.20     43.42 o
   3  18   0     1810.26     1650.32     58.66 o
   4  18   0       17.90       16.51     37.51 o
   5  18   0      743.06      774.07     57.33 o
   6  18   0      876.67      895.95     64.56 o
   7  18   0       17.01      -42.65     86.20 o
   1  19   0      884.80      866.65     49.13 o
   2  19   0     2004.21     2155.98     58.66 o
   3  19   0     1575.76     1549.86     43.30 o
   4  19   0      409.44      321.86     40.27 o
   5  19   0     1422.34     1277.58     60.44 o
   6  19   0     5568.98     5604.79    101.61 o
   0  20   0     4838.57     5304.16    105.94 o
   1  20   0     1941.51     1907.42     58.51 o
   2  20   0      655.61      619.85     51.53 o
   3  20   0     1086.90     1053.81     42.57 o
   4  20   0       43.25        0.45     39.72 o
   5  20   0     1266.92     1180.77     50.67 o
   6  20   0      121.27       72.10     54.67 o
   1  21   0     1253.23     1289.92     99.49 o
   2  21   0       67.94       72.64     48.86 o
   3  21   0     2931.89     2782.07     68.15 o
   4  21   0     2254.08     2187.45     53.19 o
   5  21   0     1153.15     1012.83     49.64 o
   0  22   0     3292.93     3284.77     97.83 o
   1  22   0      834.49      898.44     55.62 o
   2  22   0      355.65      326.51     51.95 o
   3  22   0       43.10       20.78     50.52 o
   4  22   0       43.89       51.16     53.16 o
   1  23   0      478.20      455.03     52.63 o
   2  23   0     4281.68     4392.07     78.28 o
   3  23   0       23.60       31.97     53.40 o
   0  24   0     1995.02     2190.69     97.54 o
   1  24   0      428.41      406.87     53.61 o
 -11   1   1      561.96      567.75     69.97 o
 -10   1   1     1256.64     1178.72     66.90 o
  -9   1   1     1479.19     1602.13     75.12 o
  -8   1   1      826.13      823.88     50.57 o
  -7   1   1     8624.60     8300.18     76.72 o
  -6   1   1     6088.59     4935.39    115.97 o
  -5   1   1     5048.06     4671.93    127.04 o
  -4   1   1     2178.80     2143.73     16.76 o
  -3   1   1     3599.08     3503.57     36.51 o
  -2   1   1      870.58      603.58     10.15 o
   1   1   1     2512.39     2181.49     55.10 o
   2   1   1    38538.06    45133.47    343.96 o
   3   1   1      252.73      212.50     23.11 o
   4   1   1     6479.96     6265.20     54.05 o
   5   1   1     8258.75     7792.74     66.96 o
   6   1   1     1995.25     2042.71     50.13 o
   7   1   1     4886.70     5216.01     72.70 o
   8   1   1     1480.21     1544.50     79.85 o
   9   1   1      175.72      163.65     62.17 o
  10   1   1      303.49      284.76     68.05 o
 -11   2   1      133.11      110.04     65.01 o
 -10   2   1        7.24       43.38     58.35 o
  -9   2   1      173.49      188.75     53.15 o
  -8   2   1     1988.46     1956.45     63.96 o
  -7   2   1      154.02      124.72     41.07 o
  -6   2   1       21.74       20.93     31.13 o
  -5   2   1     2382.17     2847.73     41.01 o
  -4   2   1       32.34       20.95     19.50 o
  -3   2   1      119.84      181.19     12.55 o
  -2   2   1      421.54      463.72      7.97 o
  -1   2   1     4627.82     5310.78     33.77 o
   0   2   1     1887.87     1689.48     16.44 o
   1   2   1        4.45       83.15      8.05 o
   2   2   1    25520.65    27585.11    163.22 o
   3   2   1       18.05       27.50     20.95 o
   4   2   1     1988.04     1818.23     43.93 o
   5   2   1      435.38      448.70     34.26 o
   6   2   1     1222.80     1089.21     44.61 o
   7   2   1     3921.11     3723.37     65.27 o
   8   2   1      354.18      314.57     51.82 o
   9   2   1       17.29       -7.83     55.81 o
  10   2   1      125.90       69.83     69.66 o
 -11   3   1     1061.32     1039.10     70.81 o
 -10   3   1      142.32      170.85     62.12 o
  -9   3   1     1131.89     1152.61     60.26 o
  -8   3   1    13039.81    13203.01    148.86 o
  -7   3   1      145.69      109.96     40.40 o
  -6   3   1      986.52      840.92     38.12 o
  -5   3   1     9809.61     9748.75    127.20 o
  -4   3   1     2208.93     1990.21     26.11 o
  -3   3   1     3475.26     3453.51     64.67 o
  -2   3   1     1590.31     1405.75     13.86 o
  -1   3   1       42.30       51.60     12.96 o
   0   3   1     1250.18     1099.86     99.73 o
   1   3   1      848.99      936.07     10.51 o
   2   3   1       23.13       54.86     27.66 o
   3   3   1    21574.65    22989.63     81.48 o
   4   3   1     6663.94     6145.86     53.31 o
   5   3   1      137.93      170.58     32.98 o
   6   3   1    13877.55    14102.49    213.03 o
   7   3   1     1349.63     1289.17     54.43 o
   8   3   1       63.74       60.63     52.69 o
   9   3   1     1024.57     1010.32     65.79 o
  10   3   1       73.48       27.84     64.02 o
 -11   4   1      124.14       74.15     65.27 o
 -10   4   1      788.90      763.95     64.71 o
  -9   4   1     1304.35     1406.29     61.70 o
  -8   4   1     2549.53     2552.65     60.08 o
  -7   4   1      844.51      935.35     45.31 o
  -6   4   1     2823.00     2918.06     48.37 o
  -5   4   1      275.67      329.52     27.33 o
  -4   4   1      122.91      108.17     15.37 o
  -3   4   1       26.17       73.13     14.30 o
  -2   4   1    37294.96    43036.86    256.11 o
  -1   4   1     2775.42     2220.19     31.75 o
   0   4   1      145.05      107.67      8.98 o
   1   4   1      508.06      597.47     19.33 o
   2   4   1      723.86      924.79     61.39 o
   3   4   1      341.03      243.65     23.06 o
   4   4   1     6479.86     6976.85     55.47 o
   5   4   1     1200.68     1201.28     39.22 o
   6   4   1      829.91      826.73     43.46 o
   7   4   1     5397.33     5214.53     72.84 o
   8   4   1     1792.16     1690.98     63.07 o
   9   4   1      398.49      328.25     61.00 o
  10   4   1       69.29       71.67     65.95 o
 -11   5   1        0.81      -15.21     97.48 o
 -10   5   1     3389.46     3600.24     80.38 o
  -9   5   1     5335.56     5621.08     82.41 o
  -8   5   1      446.82      483.25     58.01 o
  -7   5   1    13859.61    13158.74    648.50 o
  -6   5   1     2710.99     2486.06     51.86 o
  -5   5   1      184.63      111.73     25.06 o
  -4   5   1     9097.57     9381.44     45.00 o
  -3   5   1     9010.32     8847.20     36.32 o
  -2   5   1    24773.31    27961.05     90.33 o
  -1   5   1     1078.69     1263.29     30.61 o
   0   5   1     2494.74     2425.43     40.99 o
   1   5   1    65213.05    75258.21    762.74 o
   2   5   1      518.74      363.91     15.88 o
   3   5   1     4120.12     3665.45    103.39 o
   4   5   1     5516.71     5356.31    100.61 o
   5   5   1    25746.97    26179.38    144.55 o
   6   5   1      166.33      157.40     39.87 o
   7   5   1      349.87      375.15     46.70 o
   8   5   1     5910.73     6151.86     84.49 o
   9   5   1      505.65      523.65     72.32 o
  10   5   1        4.94       24.19     62.91 o
 -11   6   1      421.71      335.69    105.16 o
 -10   6   1      913.76      913.48     99.67 o
  -9   6   1     3067.41     3051.55     69.61 o
  -8   6   1      956.00      984.99     65.99 o
  -7   6   1     1813.07     1688.14    194.64 o
  -6   6   1      789.01      609.32     41.18 o
  -5   6   1     1492.08     1554.34     33.97 o
  -4   6   1     4398.39     4327.10     32.90 o
  -3   6   1     1380.74     1137.73     16.95 o
  -2   6   1      800.08      662.64     22.16 o
  -1   6   1    37899.43    43854.30     94.66 o
   0   6   1     1035.63     1457.56     31.29 o
   1   6   1      187.37      220.59     11.51 o
   2   6   1     6215.06     6221.18     95.57 o
   3   6   1     7982.91     8180.64    344.51 o
   4   6   1    16722.29    17196.64     80.64 o
   5   6   1     2108.57     2263.81     44.60 o
   6   6   1     3815.75     3819.77    119.64 o
   7   6   1    11273.21    11299.15     94.28 o
   8   6   1     1295.79     1401.58     60.42 o
   9   6   1       81.92       96.53     57.94 o
  10   6   1      291.77      235.29    102.75 o
 -10   7   1       11.47       -0.13    104.27 o
  -9   7   1        3.62      -48.35     86.51 o
  -8   7   1    18613.84    19577.04    324.38 o
  -7   7   1      221.69      190.80     37.09 o
  -6   7   1     7934.03     8130.58     65.94 o
  -5   7   1     5784.46     5555.30     49.27 o
  -4   7   1     8965.32     8347.60    116.57 o
  -3   7   1    14792.80    15271.83    154.83 o
  -2   7   1    12694.72    14514.46    150.49 o
  -1   7   1     1251.83     1256.32     13.62 o
   0   7   1    31914.70    36940.84    101.74 o
   1   7   1      508.14      463.50     18.95 o
   2   7   1     9937.50     9492.87     40.83 o
   3   7   1     1679.29     1378.87     29.16 o
   4   7   1     9189.44     8630.12     96.95 o
   5   7   1      137.37      117.61     33.89 o
   6   7   1    11391.63    11855.86     86.62 o
   7   7   1      163.57      179.59     45.29 o
   8   7   1        9.29       15.44     50.03 o
   9   7   1     1354.86     1384.07    106.67 o
  10   7   1      219.01      223.04    116.82 o
 -10   8   1     2339.38     2321.13    119.70 o
  -9   8   1     3297.46     3402.20    121.35 o
  -8   8   1      366.08      296.83     45.83 o
  -7   8   1     1366.75     1202.13     41.13 o
  -6   8   1     4551.85     4653.36     53.33 o
  -5   8   1      140.93      164.45     21.95 o
  -4   8   1       19.77       50.16     15.53 o
  -3   8   1      530.62      501.51     10.19 o
  -2   8   1    24809.59    25711.91    276.59 o
  -1   8   1    17573.18    18479.24    222.62 o
   0   8   1    16092.08    17828.10    164.61 o
   1   8   1    13628.17    15010.12     65.68 o
   2   8   1      319.49      325.86     24.20 o
   3   8   1     1059.80     1002.67     27.28 o
   4   8   1    11275.21    11277.47     66.10 o
   5   8   1      217.53      177.43     31.93 o
   6   8   1     3606.20     3719.95     59.85 o
   7   8   1     4851.12     5139.19    135.97 o
   8   8   1     2930.16     2717.65    110.93 o
   9   8   1      722.36      623.62    110.25 o
  10   8   1        0.37       12.18    103.53 o
 -10   9   1      492.40      493.83    106.11 o
  -9   9   1     4646.10     4669.58    136.56 o
  -8   9   1      606.50      572.77     89.17 o
  -7   9   1     9161.08     8146.61    123.56 o
  -6   9   1     1790.37     1803.93     39.55 o
  -5   9   1      891.99      849.84     36.56 o
  -4   9   1       35.82       10.83      8.31 o
  -3   9   1    15955.49    16369.62    356.02 o
  -2   9   1     7053.82     6816.62     51.31 o
  -1   9   1       47.21       38.85      9.33 o
   0   9   1    13344.22    13851.12    119.26 o
   1   9   1    24735.53    26908.04    230.68 o
   2   9   1     6191.14     5877.13     54.52 o
   3   9   1      269.50      174.96     17.23 o
   4   9   1      802.85      736.77     34.45 o
   5   9   1    33576.00    36491.45    561.56 o
   6   9   1     1061.81     1115.20     68.49 o
   7   9   1     1342.22     1384.14     52.84 o
   8   9   1     3209.64     3318.39    117.57 o
   9   9   1       40.58       -6.69    100.30 o
 -10  10   1     1070.40     1042.11    120.39 o
  -9  10   1     3210.12     3540.78    133.81 o
  -8  10   1      357.97      387.64     89.21 o
  -7  10   1     1026.40     1004.03     75.98 o
  -6  10   1     2549.75     2536.30     89.33 o
  -5  10   1     1150.14     1231.04     26.53 o
  -4  10   1     6757.37     6756.39    120.07 o
  -3  10   1     5011.97     5359.65    284.44 o
  -2  10   1    10854.18    10883.46    271.51 o
  -1  10   1    49393.63    54368.50    285.47 o
   0  10   1      150.71      136.24     16.79 o
   1  10   1      331.74      323.79     20.10 o
   2  10   1     3635.88     3927.02     49.71 o
   3  10   1     1212.13      984.74    134.73 o
   4  10   1      322.35      351.83     23.12 o
   5  10   1      331.60      359.64     37.47 o
   6  10   1     3343.90     3461.78    189.41 o
   7  10   1     5445.13     5877.10    131.45 o
   8  10   1       19.95       19.97     97.74 o
   9  10   1       82.10       81.83     93.46 o
 -10  11   1      877.04      897.75    120.90 o
  -9  11   1     1084.59      918.83    111.40 o
  -8  11   1    11310.85    11372.09    165.17 o
  -7  11   1        9.56       44.28     75.49 o
  -6  11   1       56.85       39.87     66.16 o
  -5  11   1     2407.38     2215.47     54.89 o
  -4  11   1     8426.94     8012.55    162.24 o
  -3  11   1     5469.17     5786.91     58.45 o
  -2  11   1     9061.67     9361.17     79.26 o
  -1  11   1       39.24       42.04     11.23 o
   0  11   1     8798.38     8930.02     36.68 o
   1  11   1     1885.35     1866.06     28.55 o
   2  11   1     1419.42     1245.61     34.14 o
   3  11   1     5095.53     4739.47    404.28 o
   4  11   1    13520.75    14296.45    206.95 o
   5  11   1     4022.46     3951.59     96.20 o
   6  11   1     8327.26     8485.11    134.84 o
   7  11   1     2591.51     2448.24    105.76 o
   8  11   1        5.13       27.91    103.24 o
   9  11   1      437.68      498.90    102.31 o
  -9  12   1     1839.61     2061.68    120.53 o
  -8  12   1       16.49       -7.72     87.02 o
  -7  12   1       21.94       14.95     71.23 o
  -6  12   1     3306.83     3422.04     68.60 o
  -5  12   1      896.64      893.03     47.90 o
  -4  12   1      333.85      307.77     38.27 o
  -3  12   1      649.23      726.74     52.35 o
  -2  12   1    29514.74    33173.97    182.96 o
  -1  12   1     1860.23     1812.24     53.11 o
   0  12   1    13702.16    14177.15     48.79 o
   1  12   1     3988.79     4323.86     38.95 o
   2  12   1     1931.17     2039.78     99.38 o
   3  12   1      131.54      126.10     30.86 o
   4  12   1     1672.04     1501.99     53.62 o
   5  12   1        0.22        6.75     68.38 o
   6  12   1     7993.02     7572.36    135.27 o
   7  12   1     4641.78     4660.13    126.08 o
   8  12   1     1193.60     1279.74    111.03 o
   9  12   1      155.65      174.80     97.42 o
  -9  13   1     2958.67     2746.54    116.92 o
  -8  13   1     3355.86     3222.07    113.45 o
  -7  13   1     5448.05     4860.47    109.38 o
  -6  13   1     1205.87     1126.13     57.40 o
  -5  13   1     1154.75     1133.24     51.92 o
  -4  13   1      322.89      316.71     39.34 o
  -3  13   1     8839.79     8924.26     73.27 o
  -2  13   1      897.24      881.12     28.24 o
  -1  13   1     1470.85     1507.08     47.77 o
   0  13   1     7840.72     8066.50     70.94 o
   1  13   1     6736.98     6411.75    100.78 o
   2  13   1      139.38      134.02     29.41 o
   3  13   1     3126.71     2915.60    132.25 o
   4  13   1      178.51      141.46     40.58 o
   5  13   1     8004.05     7691.41    121.16 o
   6  13   1       31.63       78.89     74.79 o
   7  13   1      522.41      520.82     89.31 o
   8  13   1      317.32      382.01     97.43 o
  -9  14   1     2385.42     2452.15    128.78 o
  -8  14   1      168.50      175.27     98.46 o
  -7  14   1      151.92      143.25     71.92 o
  -6  14   1       35.74       12.10     49.42 o
  -5  14   1      981.06      944.06     51.84 o
  -4  14   1     2836.13     2805.88     91.55 o
  -3  14   1    14512.96    15694.91     77.38 o
  -2  14   1     1893.06     1895.97     42.60 o
  -1  14   1    22009.66    23315.06     61.09 o
   0  14   1      276.61      293.83     17.23 o
   1  14   1     2950.05     3102.56     41.07 o
   2  14   1       39.35       32.98     24.97 o
   3  14   1     8065.30     8288.45    422.13 o
   4  14   1     3186.40     3010.73     60.09 o
   5  14   1       75.45      131.43     49.30 o
   6  14   1     2371.21     2449.65    104.31 o
   7  14   1     5986.34     5869.74    134.92 o
   8  14   1      602.64      583.25    100.13 o
  -8  15   1     6935.48     6916.67    152.54 o
  -7  15   1     1370.14     1221.70     91.99 o
  -6  15   1     3734.57     3590.49    243.80 o
  -5  15   1       23.78       24.64     45.62 o
  -4  15   1     2335.73     2344.83     68.41 o
  -3  15   1      553.89      532.60     32.73 o
  -2  15   1      648.11      555.29     29.55 o
  -1  15   1      154.53      184.17     19.19 o
   0  15   1     4695.04     4677.92     56.88 o
   1  15   1      710.29      736.51     25.39 o
   2  15   1     5438.94     5431.41     78.49 o
   3  15   1       49.17       73.55     36.66 o
   4  15   1     5973.49     5997.08    129.53 o
   5  15   1     1181.91     1224.31     59.39 o
   6  15   1     3549.44     3482.60    108.02 o
   7  15   1       42.96       27.13     89.95 o
   8  15   1       46.12      -15.10    100.76 o
  -8  16   1      968.43      811.57     97.15 o
  -7  16   1       51.37       21.09     84.42 o
  -6  16   1     1941.94     1860.66     78.45 o
  -5  16   1     1920.57     1875.84     73.65 o
  -4  16   1     2706.20     2840.45     60.19 o
  -3  16   1      425.82      348.70     32.32 o
  -2  16   1    23594.98    25828.32    202.22 o
  -1  16   1      128.68      129.96     28.57 o
   0  16   1     6086.50     6443.70     48.16 o
   1  16   1      334.59      326.26     27.23 o
   2  16   1     4728.64     5179.09     67.57 o
   3  16   1       31.66       12.52     33.41 o
   4  16   1      444.94      552.19     49.18 o
   5  16   1      354.81      383.18     55.08 o
   6  16   1      352.21      327.72     80.33 o
   7  16   1      693.44      659.03    101.69 o
  -8  17   1      421.99      340.40     90.86 o
  -7  17   1     3769.09     3490.21    121.59 o
  -6  17   1      797.76      672.37    107.96 o
  -5  17   1     5138.84     5271.18     80.85 o
  -4  17   1      779.02      801.49     40.64 o
  -3  17   1     1418.07     1339.54     38.81 o
  -2  17   1      230.06      302.60     31.40 o
  -1  17   1       24.00       80.66     27.42 o
   0  17   1      133.61      102.85     39.71 o
   1  17   1     1564.68     1408.38     40.33 o
   2  17   1       20.91       32.19     30.30 o
   3  17   1     3137.83     3349.37     55.26 o
   4  17   1     2035.07     2150.52     59.45 o
   5  17   1     4830.94     4948.30    112.64 o
   6  17   1     1197.52     1062.02     90.85 o
   7  17   1      794.08      885.14    102.67 o
  -7  18   1       93.74       70.15     84.98 o
  -6  18   1       57.16       66.09     57.08 o
  -5  18   1     4463.50     4416.95    166.86 o
  -4  18   1      256.45      208.66     37.87 o
  -3  18   1     3448.36     3720.42     62.69 o
  -2  18   1      701.05      675.69     36.21 o
  -1  18   1    11306.98    12576.14    131.04 o
   0  18   1       38.84       46.29     41.64 o
   1  18   1     8518.55     9329.92    110.16 o
   2  18   1     2079.73     2047.81     43.15 o
   3  18   1      722.44      730.12     39.22 o
   4  18   1      536.57      588.86     42.66 o
   5  18   1      397.72      384.30     55.25 o
   6  18   1      268.03      274.08     84.49 o
   7  18   1      821.55      633.19     91.11 o
  -7  19   1        5.20       28.99     82.34 o
  -6  19   1     2234.01     2023.45     68.53 o
  -5  19   1     2378.29     2253.27     90.51 o
  -4  19   1     1568.12     1510.71     46.87 o
  -3  19   1       11.47       14.10     34.67 o
  -2  19   1        0.95        4.52     31.99 o
  -1  19   1       13.11       90.83     44.11 o
   0  19   1      101.24      130.11     44.70 o
   1  19   1      328.65      380.93     45.47 o
   2  19   1      725.44      753.34     35.61 o
   3  19   1      962.83     1000.66     42.13 o
   4  19   1     4190.20     4249.72     60.84 o
   5  19   1      727.68      614.43     57.23 o
   6  19   1      829.83      780.01     88.63 o
  -6  20   1       21.62       -5.68     43.63 o
  -5  20   1      229.65      106.80     41.43 o
  -4  20   1     7312.92     7678.65    138.13 o
  -3  20   1      604.93      519.07     38.46 o
  -2  20   1     3683.88     4091.92     70.99 o
  -1  20   1      724.74      758.46     49.68 o
   0  20   1     5030.20     5413.78    129.13 o
   1  20   1      140.91      152.60     45.30 o
   2  20   1     5578.36     6151.26    259.32 o
   3  20   1      934.47      938.51     42.03 o
   4  20   1      199.97      143.19     40.82 o
   5  20   1      543.44      447.02     47.09 o
  -5  21   1     2481.91     2505.99     88.73 o
  -4  21   1      342.10      313.57     39.76 o
  -3  21   1      157.21      162.59     48.53 o
  -2  21   1      532.59      554.92     51.97 o
  -1  21   1       43.22       61.65     47.39 o
   0  21   1        9.00       54.97     47.21 o
   1  21   1      582.95      582.79     52.82 o
   2  21   1      603.47      638.40     53.36 o
   3  21   1     1827.67     1810.11     63.90 o
   4  21   1      242.19      288.18     43.81 o
   5  21   1      159.14      121.37     45.12 o
  -4  22   1      187.38      198.72     54.60 o
  -3  22   1     4300.28     4344.09    115.53 o
  -2  22   1      676.02      633.11     54.33 o
  -1  22   1     2511.18     2625.47    104.64 o
   0  22   1      831.63      841.46     71.25 o
   1  22   1     9088.07     9564.62    274.79 o
   2  22   1      596.01      466.63     52.72 o
   3  22   1       12.31       31.03     51.43 o
   4  22   1     2398.90     2484.77     71.96 o
  -3  23   1      224.47      274.85     52.87 o
  -2  23   1      868.18      780.20     56.77 o
  -1  23   1        2.50       26.02     49.98 o
   0  23   1      454.77      540.26     52.86 o
   1  23   1        0.10       78.99     50.39 o
   2  23   1     1747.85     1821.25     65.03 o
   3  23   1     2927.15     3065.85     73.44 o
  -1  24   1     1426.45     1426.11     71.74 o
   0  24   1     5810.88     6282.26    196.35 o
   1  24   1      821.11      796.59     58.73 o
 -11   0   2     1577.38     1665.69    105.85 o
 -10   0   2     6830.88     6746.31    132.72 o
  -9   0   2      499.64      591.56     79.45 o
  -8   0   2     5404.63     5312.64    100.68 o
  -7   0   2     1120.32     1273.73     22.74 o
  -6   0   2     3568.53     3888.56     32.43 o
  -5   0   2     9415.37     9926.58     44.89 o
  -4   0   2    37922.32    41191.71    148.68 o
  -3   0   2       15.93       87.31     26.77 o
  -2   0   2      469.10      638.03     10.94 o
  -1   0   2     6760.80     4312.40     26.82 o
   0   0   2    93145.32   104073.74   1200.21 o
   1   0   2      311.87      242.96      9.50 o
   2   0   2      329.00      401.23     12.38 o
   3   0   2    16719.07    16166.97     63.88 o
   4   0   2       42.99       36.75     13.48 o
   5   0   2    29703.98    31648.76    182.51 o
   6   0   2    17178.73    18008.19    156.63 o
   7   0   2     4731.69     4692.05    105.18 o
   8   0   2        7.44       -0.69     82.38 o
   9   0   2       73.83       18.44     85.86 o
  10   0   2     6491.42     6897.75    155.33 o
 -11   1   2      309.99      304.85     67.11 o
 -10   1   2     6248.10     6533.75     91.86 o
  -9   1   2    10952.91    10778.64    228.91 o
  -8   1   2     2669.73     2466.57     89.89 o
  -7   1   2      177.08      189.88     11.30 o
  -6   1   2       50.30       53.33     13.34 o
  -5   1   2    11784.68    11831.51     71.46 o
  -4   1   2    26535.35    29164.95     89.05 o
  -3   1   2     1322.41     1463.94     16.46 o
  -2   1   2     1266.55     1464.67     26.10 o
  -1   1   2    31652.45    35989.33   1100.17 o
   0   1   2    51675.49    58904.38    442.89 o
   1   1   2      165.38      252.08     18.89 o
   2   1   2     6258.55     6402.81     23.90 o
   3   1   2     4127.13     3650.15     42.08 o
   4   1   2    25677.03    26537.86    456.01 o
   5   1   2     7130.18     7367.69     70.16 o
   6   1   2       10.34        7.17     41.59 o
   7   1   2      805.38      815.17     55.91 o
   8   1   2      146.98       83.62     57.65 o
   9   1   2      247.62      213.49     60.93 o
  10   1   2        5.62      -12.51     70.33 o
 -11   2   2     4314.72     4434.24     89.58 o
 -10   2   2     2641.46     2813.85     73.01 o
  -9   2   2       11.93       21.82     51.02 o
  -8   2   2     1893.57     1582.00     51.43 o
  -7   2   2     6254.84     6227.45     65.82 o
  -6   2   2     3010.70     2980.11     69.25 o
  -5   2   2     1723.89     1535.04     47.59 o
  -4   2   2      358.74      372.62     14.82 o
  -3   2   2   104461.66   117221.37    509.26 o
  -2   2   2      857.34      668.03     19.46 o
  -1   2   2    27921.20    34826.71    210.52 o
   0   2   2     3426.13     3591.42     32.13 o
   1   2   2    25213.22    27626.73    202.38 o
   2   2   2     1445.59     1198.74     34.20 o
   3   2   2     1419.88     1656.14     37.09 o
   4   2   2     3707.14     3853.30     49.17 o
   5   2   2    14167.79    14329.05    198.74 o
   6   2   2     3897.11     3688.89     62.56 o
   7   2   2     1467.48     1361.92     78.45 o
   8   2   2      492.05      456.32     58.78 o
   9   2   2     3273.62     3510.04    100.47 o
  10   2   2      462.88      425.93     75.69 o
 -11   3   2      288.59      309.23     65.45 o
 -10   3   2     1666.06     1699.40    114.15 o
  -9   3   2     3635.20     3810.09     72.15 o
  -8   3   2      540.98      523.14     51.80 o
  -7   3   2     2642.61     2458.19     49.83 o
  -6   3   2      347.29      321.19     31.05 o
  -5   3   2    12015.21    12435.87    121.49 o
  -4   3   2     6578.60     6256.87     43.44 o
  -3   3   2     8665.52     8654.03     68.76 o
  -2   3   2    19097.11    20171.68     84.45 o
  -1   3   2    25430.63    28293.61     46.32 o
   0   3   2      468.62      286.60      9.89 o
   1   3   2      320.87      380.57     19.09 o
   2   3   2       58.81       39.71     21.90 o
   3   3   2    11430.15    11039.53    173.64 o
   4   3   2     2387.13     2061.18     43.96 o
   5   3   2     9311.58     8935.05     78.90 o
   6   3   2       28.87       28.95     41.91 o
   7   3   2      937.32      887.60     54.86 o
   8   3   2      396.31      386.35     59.11 o
   9   3   2      444.45      414.19     65.42 o
  10   3   2       88.66       98.27     65.34 o
 -11   4   2     1649.27     1805.56     84.05 o
 -10   4   2     2604.48     2626.98    180.12 o
  -9   4   2       35.25       -2.13     47.63 o
  -8   4   2     3807.05     3806.76    198.87 o
  -7   4   2      656.93      575.66     39.82 o
  -6   4   2     2892.34     2909.83     44.85 o
  -5   4   2     2892.27     2683.55    156.10 o
  -4   4   2    20606.58    20957.93     63.66 o
  -3   4   2      748.81      710.25     26.44 o
  -2   4   2   138120.98   162238.42   1015.83 o
  -1   4   2     3072.70     3563.21     33.95 o
   0   4   2       17.42       38.59     10.04 o
   1   4   2    16082.64    18255.45    226.57 o
   2   4   2    23385.01    26018.15    166.92 o
   3   4   2      112.02      217.64     46.77 o
   4   4   2     3389.82     3142.88     50.91 o
   5   4   2     1221.75     1108.87     43.63 o
   6   4   2    13765.28    13438.79    135.40 o
   7   4   2      819.34      854.25     55.23 o
   8   4   2     2098.84     2142.35    139.12 o
   9   4   2      454.12      402.22     63.48 o
  10   4   2     3391.91     3809.82    142.95 o
 -11   5   2       37.04       84.09     97.76 o
 -10   5   2     2214.66     2502.45     70.25 o
  -9   5   2      206.31      208.99     51.16 o
  -8   5   2     2757.65     2793.61    100.58 o
  -7   5   2       90.54      137.72     36.53 o
  -6   5   2     2407.69     2240.34     64.96 o
  -5   5   2       19.33       16.24     23.80 o
  -4   5   2     6874.42     6604.37    133.50 o
  -3   5   2     3704.43     4127.60     49.08 o
  -2   5   2    23483.60    27269.95    115.21 o
  -1   5   2    17496.84    20646.27     64.91 o
   0   5   2      114.10       62.24     11.93 o
   1   5   2     1487.37     1704.33     25.30 o
   2   5   2    11009.57    11941.55    109.28 o
   3   5   2    17144.87    17578.79    441.04 o
   4   5   2    18651.95    17832.29    156.39 o
   5   5   2       75.83       57.70     35.78 o
   6   5   2      408.04      416.31     45.76 o
   7   5   2      548.33      585.28     72.36 o
   8   5   2      119.57       61.84     53.05 o
   9   5   2        4.74        3.26     60.96 o
  10   5   2        8.03       30.69     65.33 o
 -11   6   2     4145.37     4144.35    134.77 o
 -10   6   2     1352.72     1444.02    112.64 o
  -9   6   2      125.87       97.74     46.96 o
  -8   6   2     1167.20      970.60     46.90 o
  -7   6   2     5611.50     5672.53     73.80 o
  -6   6   2     4568.67     4569.02    175.49 o
  -5   6   2     8536.66     9304.44    170.15 o
  -4   6   2      302.92      297.98     20.75 o
  -3   6   2    32397.43    33873.74    314.88 o
  -2   6   2     1476.01     1556.13     39.55 o
  -1   6   2    23407.47    26338.21    192.87 o
   0   6   2    12630.05    15225.52     50.96 o
   1   6   2      589.51      689.94     34.93 o
   2   6   2        1.44       11.34     20.29 o
   3   6   2     5898.80     6042.85     70.19 o
   4   6   2      428.41      389.88     31.19 o
   5   6   2     9597.05     9240.68     75.56 o
   6   6   2      729.35      760.16     47.28 o
   7   6   2     5711.00     5672.07     78.02 o
   8   6   2      559.64      617.27     71.87 o
   9   6   2     1452.69     1642.46    124.39 o
 -11   7   2      327.00      301.81    115.50 o
 -10   7   2      331.62      348.50     93.55 o
  -9   7   2     6432.19     6249.06    131.57 o
  -8   7   2      562.32      594.94     62.31 o
  -7   7   2     2187.08     2128.37     46.62 o
  -6   7   2      584.22      592.15     31.79 o
  -5   7   2     3442.36     3363.16     41.06 o
  -4   7   2     4060.92     3870.50     27.84 o
  -3   7   2       12.07       23.00     23.13 o
  -2   7   2     1068.93     1035.96     40.58 o
  -1   7   2     3615.82     3565.26     49.41 o
   0   7   2      288.29      275.21     14.25 o
   1   7   2     1987.07     1837.22     27.01 o
   2   7   2      802.52      907.08     20.47 o
   3   7   2    13980.75    14476.29    133.28 o
   4   7   2     7902.44     7781.85     63.94 o
   5   7   2     4857.67     4665.36     59.96 o
   6   7   2      223.12      235.46     43.73 o
   7   7   2       30.72       30.93     47.25 o
   8   7   2      264.99      259.12     53.94 o
   9   7   2        3.51      -66.51    104.88 o
 -11   8   2       80.71       84.08    109.05 o
 -10   8   2      590.67      585.28    100.54 o
  -9   8   2      247.98      235.99     82.53 o
  -8   8   2        8.80       33.79     81.29 o
  -7   8   2        6.43       13.08     33.76 o
  -6   8   2     1207.93     1032.99     44.43 o
  -5   8   2     1910.70     1892.67     27.38 o
  -4   8   2    22823.07    24188.23    179.31 o
  -3   8   2      129.36      203.55     26.56 o
  -2   8   2    21567.20    21169.92    122.35 o
  -1   8   2     1837.85     1850.11     18.43 o
   0   8   2    12243.51    13562.00     48.11 o
   1   8   2      440.27      561.49     24.11 o
   2   8   2     2691.53     2707.93     45.46 o
   3   8   2     1137.11     1468.58     73.44 o
   4   8   2      240.96      216.23     44.93 o
   5   8   2     4557.40     5028.29     89.84 o
   6   8   2     1465.22     1418.22     70.11 o
   7   8   2      337.00      349.65     50.38 o
   8   8   2     1318.88     1556.10    110.76 o
   9   8   2      149.52      111.62    105.96 o
 -10   9   2     2501.11     2526.00    129.28 o
  -9   9   2      218.81      257.77     84.37 o
  -8   9   2     4416.11     4080.80    115.35 o
  -7   9   2       18.69       40.05     74.59 o
  -6   9   2     6781.28     7016.17     55.53 o
  -5   9   2      110.86      128.14     17.13 o
  -4   9   2      830.56      813.83     36.48 o
  -3   9   2       63.95       65.55     26.65 o
  -2   9   2      302.66      324.62     18.08 o
  -1   9   2     1740.21     1759.63     32.03 o
   0   9   2     7416.82     7732.70     79.10 o
   1   9   2      172.13      218.59     22.02 o
   2   9   2     1795.70     1540.97     34.01 o
   3   9   2      372.07      367.81     22.10 o
   4   9   2     4920.26     4900.78     53.18 o
   5   9   2      894.48      904.18     42.46 o
   6   9   2     4166.89     4100.19     63.17 o
   7   9   2     1264.12     1282.44     55.13 o
   8   9   2       60.27       31.92     95.51 o
   9   9   2        7.38      -15.83    103.20 o
 -10  10   2        5.05      -38.82    107.76 o
  -9  10   2      225.50      129.12     84.10 o
  -8  10   2     2157.06     2252.87    105.72 o
  -7  10   2       76.86       72.67     78.77 o
  -6  10   2      623.23      586.96     49.90 o
  -5  10   2     6126.80     5920.27     77.39 o
  -4  10   2      193.27      223.73     34.92 o
  -3  10   2    11433.30    12288.19    208.79 o
  -2  10   2      528.98      392.06     21.21 o
  -1  10   2     4536.52     3955.33     36.63 o
   0  10   2       16.89       38.06     16.14 o
   1  10   2     9583.65    10867.42     61.81 o
   2  10   2      192.96      162.60     27.32 o
   3  10   2      147.50      173.32     20.86 o
   4  10   2      186.73      169.01     33.64 o
   5  10   2      749.25      734.22     39.07 o
   6  10   2        3.86      -12.31     40.86 o
   7  10   2     1732.14     1694.55     99.42 o
   8  10   2       54.87       64.30     93.87 o
   9  10   2     2317.60     2267.41    119.55 o
 -10  11   2      459.41      512.36    109.08 o
  -9  11   2     1433.55     1358.31    103.14 o
  -8  11   2       96.85       48.70     83.06 o
  -7  11   2     3271.14     3269.92    100.28 o
  -6  11   2       82.28       62.52     45.97 o
  -5  11   2      299.26      211.00     40.33 o
  -4  11   2      663.36      598.74     38.83 o
  -3  11   2      257.03      275.77     31.24 o
  -2  11   2      234.94      189.11     21.32 o
  -1  11   2     2391.15     2689.58     35.86 o
   0  11   2       76.49      115.69     17.61 o
   1  11   2     5573.26     4982.70     52.44 o
   2  11   2      585.01      666.30     31.76 o
   3  11   2    10630.12    11266.59    117.61 o
   4  11   2     5596.55     5692.61    120.79 o
   5  11   2      333.68      355.07     34.15 o
   6  11   2        7.67       37.44     83.36 o
   7  11   2     1933.69     1822.93    101.50 o
   8  11   2       81.03       67.53     91.53 o
   9  11   2       12.58      -51.96    103.43 o
 -10  12   2       14.15       29.54    103.25 o
  -9  12   2       43.63       44.54     96.83 o
  -8  12   2       37.10       27.18     77.59 o
  -7  12   2      657.74      675.32     88.37 o
  -6  12   2     3866.82     3910.68     98.05 o
  -5  12   2      522.45      496.39     44.68 o
  -4  12   2     3834.40     3695.66     68.94 o
  -3  12   2     3766.31     3609.10     50.98 o
  -2  12   2     2443.02     2454.09     33.44 o
  -1  12   2       97.28      116.65     14.25 o
   0  12   2    10641.13    10947.61     53.20 o
   1  12   2      406.07      441.16     24.02 o
   2  12   2      140.64      121.32     30.50 o
   3  12   2     1541.64     1543.30     43.05 o
   4  12   2       12.53       30.93     60.29 o
   5  12   2      328.66      229.84     71.20 o
   6  12   2     1102.52     1043.64     95.06 o
   7  12   2      161.83      126.91     84.94 o
   8  12   2     2842.31     2958.30    124.01 o
  -9  13   2     3012.84     3101.45    117.76 o
  -8  13   2     2495.54     2244.69    101.82 o
  -7  13   2       57.99       42.23     81.14 o
  -6  13   2     2817.89     2620.24     65.17 o
  -5  13   2     2444.54     2358.98     57.74 o
  -4  13   2      439.36      510.83     41.83 o
  -3  13   2      483.65      483.49     27.43 o
  -2  13   2     3575.26     3896.13     57.85 o
  -1  13   2    11653.25    12675.04    128.60 o
   0  13   2     2411.00     2556.72     37.15 o
   1  13   2      745.84      786.11     26.98 o
   2  13   2     9523.86     9315.14    104.00 o
   3  13   2     3802.02     3689.69     56.09 o
   4  13   2      254.03      273.97     44.06 o
   5  13   2     2904.35     2924.13     98.93 o
   6  13   2      658.86      729.24     87.47 o
   7  13   2       22.58      -13.29     94.30 o
   8  13   2      226.57      175.20     93.66 o
  -9  14   2      136.00      119.98     99.04 o
  -8  14   2      530.99      451.93     90.50 o
  -7  14   2       90.79      111.97     54.71 o
  -6  14   2      549.36      461.78     54.03 o
  -5  14   2     3075.28     3111.01     69.37 o
  -4  14   2     1463.93     1323.03     47.71 o
  -3  14   2      204.02      161.26     28.18 o
  -2  14   2     4090.82     4158.77     82.84 o
  -1  14   2     5437.44     5487.51     33.57 o
   0  14   2      660.01      683.29     25.79 o
   1  14   2      933.50      828.47     28.11 o
   2  14   2     3411.12     3257.30     51.48 o
   3  14   2     5175.25     5026.94     63.65 o
   4  14   2      359.52      393.03     46.32 o
   5  14   2      862.65      892.67     79.32 o
   6  14   2     1545.69     1312.93     92.66 o
   7  14   2      570.26      652.52    106.98 o
   8  14   2      488.20      395.56    108.72 o
  -9  15   2        0.08      -26.16     89.75 o
  -8  15   2     1046.63      838.53     84.49 o
  -7  15   2     6811.33     6932.96     94.51 o
  -6  15   2      674.18      605.18     55.62 o
  -5  15   2       72.08       22.16     46.49 o
  -4  15   2     4475.56     4677.76     67.44 o
  -3  15   2      788.60      741.77     32.51 o
  -2  15   2     1967.18     1758.67     34.60 o
  -1  15   2     2857.89     2962.25     27.66 o
   0  15   2     1375.00     1299.06     35.11 o
   1  15   2    16005.67    17154.46     95.57 o
   2  15   2      307.82      319.31     33.99 o
   3  15   2      408.40      357.90     41.57 o
   4  15   2     5504.50     5909.72    207.60 o
   5  15   2     1935.30     1767.80     91.20 o
   6  15   2      130.75       86.35     84.59 o
   7  15   2     3792.65     3483.44    121.36 o
  -8  16   2     2064.71     1819.51     99.94 o
  -7  16   2     1713.85     1550.20     77.50 o
  -6  16   2     2637.37     2499.95     69.19 o
  -5  16   2      471.19      452.41     51.11 o
  -4  16   2      247.98      182.19     31.98 o
  -3  16   2     7394.17     7515.17     79.87 o
  -2  16   2      495.13      444.61     29.13 o
  -1  16   2        0.61       10.99     24.06 o
   0  16   2     4611.04     4678.80     35.60 o
   1  16   2      203.80      190.58     27.70 o
   2  16   2     1930.38     1848.43     40.20 o
   3  16   2     3240.12     3411.08     60.54 o
   4  16   2       29.32       33.49     44.94 o
   5  16   2     6951.89     7244.23    135.44 o
   6  16   2      479.16      432.03     92.93 o
   7  16   2        2.72       25.71     95.85 o
  -8  17   2      455.88      384.70     85.39 o
  -7  17   2      118.64       94.00     58.87 o
  -6  17   2     4240.94     4225.32    111.16 o
  -5  17   2     3204.02     3105.12    166.32 o
  -4  17   2     2027.00     1941.43     51.91 o
  -3  17   2       16.00       26.94     29.35 o
  -2  17   2     3168.49     3246.46     44.00 o
  -1  17   2     4349.42     4407.84     46.04 o
   0  17   2     1031.71      905.27     96.20 o
   1  17   2        2.29       10.86     28.02 o
   2  17   2    10104.20    10607.98     72.18 o
   3  17   2     3838.15     3879.67     55.19 o
   4  17   2       83.53       84.32     47.44 o
   5  17   2     4636.30     4642.86    117.72 o
   6  17   2     2918.25     2874.42    113.77 o
   7  17   2      447.79      312.63     97.20 o
  -7  18   2     1076.85      982.96     67.97 o
  -6  18   2      310.69      267.44     57.91 o
  -5  18   2     3747.99     3483.50     77.86 o
  -4  18   2      367.04      322.80     38.12 o
  -3  18   2     1709.24     1864.36     59.57 o
  -2  18   2     4620.75     4659.61     50.69 o
  -1  18   2      951.55      964.95     33.19 o
   0  18   2      300.16      291.48     42.16 o
   1  18   2      443.90      408.45     32.13 o
   2  18   2      813.20      777.47     37.01 o
   3  18   2      542.88      538.85     39.44 o
   4  18   2      434.71      392.95     51.35 o
   5  18   2     2886.26     2865.91    106.92 o
   6  18   2     1690.06     1706.57     99.48 o
  -7  19   2     2504.26     2357.05     75.42 o
  -6  19   2        2.45        9.50     57.23 o
  -5  19   2        0.67      -20.31     39.87 o
  -4  19   2     8376.86     8468.31     71.99 o
  -3  19   2      219.29      239.26     34.64 o
  -2  19   2     4234.03     4437.17     52.36 o
  -1  19   2     2016.64     2099.62     56.08 o
   0  19   2     1967.27     1958.23     57.79 o
   1  19   2     3949.93     3911.50     68.26 o
   2  19   2      256.06      211.62     35.31 o
   3  19   2      145.73       97.03     37.43 o
   4  19   2     9810.28    10113.94     84.41 o
   5  19   2       77.40       95.00     78.43 o
   6  19   2       69.55       82.81     87.46 o
  -6  20   2       44.82       44.41     41.48 o
  -5  20   2      132.25      104.41     40.02 o
  -4  20   2       85.80      110.31     38.39 o
  -3  20   2     2127.59     2093.45     51.89 o
  -2  20   2      757.58      781.28     49.63 o
  -1  20   2      384.87      382.40     47.42 o
   0  20   2     1308.98     1198.24     51.88 o
   1  20   2      240.97      258.89     47.32 o
   2  20   2      361.22      324.79     48.35 o
   3  20   2      256.20      268.51     40.40 o
   4  20   2        1.92        8.80     41.64 o
   5  20   2     1691.83     1555.73     91.79 o
  -6  21   2      580.48      480.55     59.17 o
  -5  21   2     1659.56     1601.23     49.87 o
  -4  21   2     1861.36     1821.78     48.21 o
  -3  21   2     2087.69     1904.69     92.88 o
  -2  21   2       12.16        2.47     46.58 o
  -1  21   2     5331.89     5366.27    150.67 o
   0  21   2       27.17       21.78     47.12 o
   1  21   2      173.52      146.26     48.10 o
   2  21   2      290.18      316.58     51.53 o
   3  21   2     5785.25     6032.87     94.67 o
   4  21   2       15.91       13.69     53.78 o
  -5  22   2      127.08      171.39     87.77 o
  -4  22   2      178.51      210.48     86.31 o
  -3  22   2     1895.90     1917.82     63.04 o
  -2  22   2     1333.97     1285.51    124.67 o
  -1  22   2      520.56      606.87     50.80 o
   0  22   2      500.90      462.72     50.77 o
   1  22   2        8.43       36.60     47.47 o
   2  22   2     1106.94     1074.14     58.48 o
   3  22   2      568.38      484.96     54.95 o
  -3  23   2      225.46      196.45     84.03 o
  -2  23   2        9.87       28.96     79.17 o
  -1  23   2      140.91      176.31     50.40 o
   0  23   2     2493.93     2416.58     95.97 o
   1  23   2      371.40      325.08     53.08 o
   2  23   2     3588.80     3580.13     76.02 o
  -1  24   2      543.04      536.01     87.67 o
   0  24   2      653.15      678.66     87.09 o
 -11   1   3     3747.98     3911.83     83.48 o
 -10   1   3     1346.33     1273.53     62.40 o
  -9   1   3     1813.88     1809.78     64.09 o
  -8   1   3     2398.49     2096.39    131.72 o
  -7   1   3     5860.40     5599.48     30.48 o
  -6   1   3     1562.06     1621.17     69.90 o
  -5   1   3      751.69      826.40     18.97 o
  -4   1   3      437.12      591.11     16.49 o
  -3   1   3     4630.32     5324.40    156.75 o
  -2   1   3      207.01      273.72      7.29 o
  -1   1   3     8043.56     7299.56     41.25 o
   0   1   3    11158.66    11707.78     33.30 o
   1   1   3     6639.52     7257.33     30.81 o
   2   1   3    10765.86    11860.46     39.44 o
   3   1   3     9491.74     8767.58    181.44 o
   4   1   3     6744.39     6503.09    291.23 o
   5   1   3       80.61       41.23     40.27 o
   6   1   3     1928.66     2004.35     58.38 o
   7   1   3      551.82      485.47     56.39 o
   8   1   3       50.60       -4.01     58.98 o
   9   1   3      493.90      537.23     67.16 o
 -11   2   3        4.53        3.69     60.43 o
 -10   2   3     1147.73     1102.99     61.06 o
  -9   2   3      265.24      255.29     45.55 o
  -8   2   3      157.17      153.37     40.29 o
  -7   2   3     2136.09     2047.29     26.08 o
  -6   2   3      516.33      599.30     19.58 o
  -5   2   3     4824.29     4916.68     37.17 o
  -4   2   3     2754.06     2972.18     21.93 o
  -3   2   3     5208.82     5499.07     95.44 o
  -2   2   3     3083.30     2703.89     35.09 o
  -1   2   3       92.37      111.07     12.98 o
   0   2   3      123.55      237.57     16.06 o
   1   2   3     3703.66     3785.64     59.00 o
   2   2   3      268.81      234.52     11.87 o
   3   2   3      406.81      343.30     29.29 o
   4   2   3      120.21       72.74     33.10 o
   5   2   3      198.21      176.31     46.88 o
   6   2   3       68.36       49.65     47.92 o
   7   2   3      389.76      288.22     54.01 o
   8   2   3      150.64       95.14     57.54 o
   9   2   3      762.27      777.99     81.09 o
 -11   3   3       16.44       23.34     62.36 o
 -10   3   3     5114.87     5410.67    211.78 o
  -9   3   3     2906.61     2620.79    118.06 o
  -8   3   3     4635.43     4575.71     64.56 o
  -7   3   3      711.91      508.99     37.46 o
  -6   3   3     6292.40     6440.50    426.21 o
  -5   3   3     1687.42     1915.34     25.65 o
  -4   3   3       70.03       57.02     12.88 o
  -3   3   3    24805.16    27442.32    441.95 o
  -2   3   3    53290.91    59128.33    148.92 o
  -1   3   3    29429.97    32530.21    107.69 o
   0   3   3     6689.64     6608.74     39.07 o
   1   3   3     1215.47     1226.52     27.56 o
   2   3   3    22778.14    23833.00     97.98 o
   3   3   3     1758.61     1659.90     69.35 o
   4   3   3     2139.83     1871.01     43.83 o
   5   3   3     6341.72     6606.59    148.40 o
   6   3   3      503.47      427.26     50.13 o
   7   3   3      602.52      544.94     58.41 o
   8   3   3      631.19      620.80     64.08 o
   9   3   3      258.94      161.55     66.47 o
 -11   4   3      430.01      476.74     63.29 o
 -10   4   3      633.41      655.91     57.47 o
  -9   4   3      130.04      168.09     46.52 o
  -8   4   3      545.48      558.55     44.33 o
  -7   4   3     1394.07     1347.10     39.81 o
  -6   4   3       80.06       39.78     28.65 o
  -5   4   3      747.07      746.32     22.95 o
  -4   4   3    11152.61    10404.21     60.08 o
  -3   4   3      104.06       77.88     30.69 o
  -2   4   3      127.08      272.46     19.95 o
  -1   4   3    42211.26    49882.56    197.92 o
   0   4   3     2743.16     2326.05     39.53 o
   1   4   3    11056.23    11337.58    216.77 o
   2   4   3     4544.72     5208.78     54.03 o
   3   4   3     6668.88     6623.15     35.07 o
   4   4   3     2651.57     2519.40     46.85 o
   5   4   3      211.23      163.33     40.28 o
   6   4   3      178.21      170.26     46.57 o
   7   4   3      168.54      165.21     51.81 o
   8   4   3     1692.73     1790.08     76.55 o
   9   4   3      792.69      870.66     81.72 o
 -11   5   3     3891.43     4322.64    139.43 o
 -10   5   3      214.36      185.70     53.54 o
  -9   5   3     3233.12     3173.58     80.86 o
  -8   5   3     2159.10     2074.71     53.17 o
  -7   5   3     3284.89     3143.70     79.16 o
  -6   5   3     3356.65     3516.74    417.73 o
  -5   5   3     9356.69     8937.36     82.69 o
  -4   5   3     1345.35     1425.64     21.68 o
  -3   5   3    20010.86    21089.96    111.49 o
  -2   5   3      186.44      192.18     11.83 o
  -1   5   3     1961.50     2264.15     23.14 o
   0   5   3    13238.79    14155.06    269.24 o
   1   5   3    18910.09    20191.79    296.58 o
   2   5   3     1101.11     1134.37     37.11 o
   3   5   3    36866.69    39796.80    197.69 o
   4   5   3     1108.66      919.02     38.50 o
   5   5   3      432.68      430.55     42.09 o
   6   5   3     3215.64     3225.35    147.12 o
   7   5   3       20.12       58.47     50.12 o
   8   5   3     1051.75     1184.96     66.53 o
   9   5   3      132.75      119.47     65.03 o
 -11   6   3      893.24     1071.95    104.16 o
 -10   6   3      332.83      224.83     83.47 o
  -9   6   3     2542.51     2676.65     60.71 o
  -8   6   3       29.99       27.87     39.15 o
  -7   6   3        7.59        7.86     32.18 o
  -6   6   3      830.18      786.46     31.68 o
  -5   6   3    15250.93    15383.41    138.07 o
  -4   6   3    13746.00    13987.72     47.17 o
  -3   6   3    13005.70    13134.48    217.24 o
  -2   6   3      491.46      652.48     24.01 o
  -1   6   3     2335.49     2368.17     19.06 o
   0   6   3        8.96       30.79     13.75 o
   1   6   3     4206.13     3888.93     57.32 o
   2   6   3       48.84       18.45     23.47 o
   3   6   3     1598.69     1367.41     41.50 o
   4   6   3     3324.94     2902.22     49.42 o
   5   6   3     1319.99     1205.00     46.88 o
   6   6   3      987.60      927.84     73.28 o
   7   6   3       95.22       80.96     51.23 o
   8   6   3      124.67      106.53     58.83 o
   9   6   3     2796.38     3105.06     99.06 o
 -11   7   3       40.47       39.20    105.74 o
 -10   7   3     9162.85     8996.89    155.30 o
  -9   7   3      194.23      179.45     89.75 o
  -8   7   3        4.52       18.03     38.64 o
  -7   7   3     2645.72     2553.11    101.39 o
  -6   7   3    18245.59    17772.68    235.53 o
  -5   7   3     8605.70     8940.40     45.24 o
  -4   7   3       27.89       34.27     10.94 o
  -3   7   3     2168.39     2287.88     52.56 o
  -2   7   3     4173.03     3722.99     39.03 o
  -1   7   3     5183.27     5914.37     29.76 o
   0   7   3     2151.11     2451.83     86.25 o
   1   7   3     7722.51     7571.84     48.78 o
   2   7   3    50274.88    54501.52    404.60 o
   3   7   3    13459.69    13881.90    115.93 o
   4   7   3     6617.86     6640.38    150.06 o
   5   7   3    11870.24    11880.37    114.91 o
   6   7   3      171.71      139.97     45.64 o
   7   7   3      187.68      188.10     51.49 o
   8   7   3     1653.50     1741.33     95.32 o
   9   7   3      419.72      276.72    104.99 o
 -11   8   3     1269.74     1470.21    118.64 o
 -10   8   3     1108.45      986.73    102.43 o
  -9   8   3     2409.22     2353.25    107.66 o
  -8   8   3      143.58      127.59     76.08 o
  -7   8   3     7737.96     8181.01     81.25 o
  -6   8   3      656.60      655.36     25.75 o
  -5   8   3     1198.43     1082.40     21.41 o
  -4   8   3    53706.27    59726.88    410.02 o
  -3   8   3     2976.96     2691.82     56.46 o
  -2   8   3     1023.83      923.51     22.59 o
  -1   8   3     7115.76     7380.86     40.96 o
   0   8   3     1117.61     1125.56     22.75 o
   1   8   3      771.82      594.16     24.62 o
   2   8   3      379.31      375.09     24.54 o
   3   8   3     3207.40     3018.92    148.07 o
   4   8   3    16490.86    16411.78     93.43 o
   5   8   3     1060.81     1108.15     47.44 o
   6   8   3      727.38      726.16     50.13 o
   7   8   3     1334.53     1314.35     97.32 o
   8   8   3     2166.58     2077.93    113.98 o
   9   8   3     1287.38     1410.59    127.94 o
 -11   9   3     6469.97     6743.17    157.55 o
 -10   9   3     1974.85     1798.22    108.25 o
  -9   9   3     4560.43     4534.30    127.95 o
  -8   9   3     5509.88     5398.79    118.92 o
  -7   9   3      899.16      833.73     79.94 o
  -6   9   3     1783.07     1824.22     40.15 o
  -5   9   3    10400.75     9783.76    131.00 o
  -4   9   3       95.57      157.62     31.35 o
  -3   9   3    11195.71    10566.37     84.47 o
  -2   9   3      884.44      697.33     24.62 o
  -1   9   3     8274.95     8656.23     59.01 o
   0   9   3     1976.41     1678.73     23.55 o
   1   9   3     8598.29     7998.77     54.14 o
   2   9   3      993.68      971.70     43.44 o
   3   9   3    25782.68    27027.44    393.00 o
   4   9   3      178.64      167.61     34.62 o
   5   9   3        3.44       16.80     38.18 o
   6   9   3     5155.17     5103.66     72.72 o
   7   9   3     2022.08     2041.44    146.12 o
   8   9   3      834.95      727.36    111.76 o
   9   9   3      117.89      145.94    106.87 o
 -10  10   3      824.36      640.23    104.60 o
  -9  10   3     5513.02     5458.81    136.88 o
  -8  10   3      236.01      246.93     87.35 o
  -7  10   3      150.62      136.65     58.01 o
  -6  10   3     3433.60     3491.32     63.08 o
  -5  10   3    12485.04    12907.67     90.87 o
  -4  10   3     5594.95     5357.14    107.45 o
  -3  10   3    30835.31    33407.94    119.44 o
  -2  10   3     4363.13     4298.65     42.76 o
  -1  10   3      951.29     1075.45     20.13 o
   0  10   3      181.43      242.84     18.41 o
   1  10   3    13423.74    14500.90     72.94 o
   2  10   3     4868.40     5049.27     52.82 o
   3  10   3     5063.63     4985.95     51.57 o
   4  10   3    15966.51    17066.69    140.02 o
   5  10   3    10753.01    10973.22    210.88 o
   6  10   3      534.48      494.62     48.25 o
   7  10   3        3.99       -9.63     93.91 o
   8  10   3      237.77      189.12     97.76 o
 -10  11   3     9586.70     9319.84    164.29 o
  -9  11   3       75.17       70.27     88.86 o
  -8  11   3     1074.23     1101.15     91.60 o
  -7  11   3     1332.01     1207.48     70.24 o
  -6  11   3     4067.51     3994.56     67.01 o
  -5  11   3     5323.09     5276.10    108.36 o
  -4  11   3       28.28       32.35     35.68 o
  -3  11   3    11283.77    11865.54     86.53 o
  -2  11   3    16132.52    17000.10     81.38 o
  -1  11   3     1224.27     1306.66     22.43 o
   0  11   3     3184.97     3084.12     31.98 o
   1  11   3      408.19      503.32     27.84 o
   2  11   3    24342.71    25549.48    182.72 o
   3  11   3      455.72      407.91     59.79 o
   4  11   3     3641.59     3722.06     51.96 o
   5  11   3     3770.63     4036.36    124.77 o
   6  11   3     4205.63     4029.91    121.35 o
   7  11   3        6.11      -45.49     96.78 o
   8  11   3      430.71      359.95     96.88 o
 -10  12   3      114.51      111.00     94.51 o
  -9  12   3     1899.30     1587.28    106.98 o
  -8  12   3     3693.95     3794.49    119.56 o
  -7  12   3     2841.34     2899.31     71.54 o
  -6  12   3      564.67      612.16     50.85 o
  -5  12   3      446.87      376.10     43.35 o
  -4  12   3    30884.88    33177.05    135.15 o
  -3  12   3     2788.73     2811.69     42.81 o
  -2  12   3     4207.53     4258.37     50.06 o
  -1  12   3     2653.05     2834.70     29.40 o
   0  12   3     2371.40     2437.83     31.42 o
   1  12   3     3692.56     3566.54     44.89 o
   2  12   3     3433.43     3427.01     49.49 o
   3  12   3     2360.65     2410.67     77.10 o
   4  12   3     7495.79     7734.14    262.00 o
   5  12   3     1439.82     1292.63     90.19 o
   6  12   3     3559.66     3354.34    115.03 o
   7  12   3       42.19      122.37    102.48 o
   8  12   3     1312.70     1400.42    108.62 o
 -10  13   3      513.51      456.52    103.14 o
  -9  13   3     2974.66     2736.11    119.37 o
  -8  13   3      109.87       62.57     83.43 o
  -7  13   3     2936.50     2888.96     70.77 o
  -6  13   3      231.13      208.90     49.78 o
  -5  13   3     5839.32     6024.47    159.30 o
  -4  13   3       18.46       17.66     38.56 o
  -3  13   3     6299.36     6449.72     93.49 o
  -2  13   3     3311.35     3402.35     57.08 o
  -1  13   3     5881.35     5729.05     85.81 o
   0  13   3     2922.37     2957.23     34.92 o
   1  13   3     7814.45     7548.84     69.15 o
   2  13   3     5829.40     6196.74     62.61 o
   3  13   3    20296.54    21808.25    397.52 o
   4  13   3       72.61       46.66     70.45 o
   5  13   3      465.90      437.02     80.48 o
   6  13   3     2665.76     2606.88    112.53 o
   7  13   3      115.16      141.25    102.34 o
   8  13   3       68.34      104.03     96.89 o
  -9  14   3     1085.98     1147.47    109.46 o
  -8  14   3      111.88      130.63     86.60 o
  -7  14   3      953.28      928.48     67.34 o
  -6  14   3      748.31      754.07     55.05 o
  -5  14   3     7092.03     8102.99    346.30 o
  -4  14   3      145.39      105.87     38.40 o
  -3  14   3    22685.35    24471.47    135.98 o
  -2  14   3       55.34       61.57     24.01 o
  -1  14   3      947.14      900.06     26.81 o
   0  14   3     4445.91     5039.79     49.83 o
   1  14   3     3199.38     3288.78     58.28 o
   2  14   3      196.68      194.92     34.91 o
   3  14   3     1845.42     1851.52     61.37 o
   4  14   3     2438.74     2569.47     90.03 o
   5  14   3     1383.67     1250.11     86.20 o
   6  14   3      211.34      142.50     84.89 o
   7  14   3     2229.61     2128.53    114.23 o
  -9  15   3       13.60       18.25     81.22 o
  -8  15   3     2227.32     1992.93    112.12 o
  -7  15   3      588.83      578.58     58.30 o
  -6  15   3     3240.17     3272.32     71.97 o
  -5  15   3     1752.09     1784.88    171.61 o
  -4  15   3      213.16      175.89     30.17 o
  -3  15   3      961.79      874.95     32.04 o
  -2  15   3     5641.46     5849.55    132.48 o
  -1  15   3      195.86      202.31     20.73 o
   0  15   3      985.77      900.39     28.07 o
   1  15   3      136.93      108.13     26.51 o
   2  15   3     8639.48     8926.45     75.77 o
   3  15   3     2947.42     2917.12     58.34 o
   4  15   3     5061.74     5342.62    115.17 o
   5  15   3       11.23       25.81     83.46 o
   6  15   3      335.09      294.41     88.89 o
   7  15   3       67.48       28.21     92.31 o
  -9  16   3      254.57      264.22     80.42 o
  -8  16   3      429.55      357.72     97.30 o
  -7  16   3       38.84       41.49     59.45 o
  -6  16   3     7870.83     8086.33     94.24 o
  -5  16   3      282.00      285.78     50.66 o
  -4  16   3    10553.48    11278.93    131.60 o
  -3  16   3     1177.09     1129.10     35.70 o
  -2  16   3     9855.68    10656.88     72.88 o
  -1  16   3     2265.46     2380.41     36.03 o
   0  16   3     3428.01     3591.13     52.69 o
   1  16   3       46.16       17.42     28.11 o
   2  16   3       30.02       36.60     31.08 o
   3  16   3     1319.46     1281.04     49.71 o
   4  16   3     2949.22     2758.45     94.60 o
   5  16   3       42.36       34.54     77.93 o
   6  16   3     1664.85     1691.24    106.43 o
   7  16   3        6.81       11.56     97.85 o
  -8  17   3      616.67      485.95     69.06 o
  -7  17   3      977.27      913.58     65.53 o
  -6  17   3      585.49      579.43     59.91 o
  -5  17   3      701.79      745.23     39.93 o
  -4  17   3        6.69       21.93     32.51 o
  -3  17   3      243.25      251.87     31.32 o
  -2  17   3      553.31      565.32     30.58 o
  -1  17   3     1057.49      970.01     35.39 o
   0  17   3      887.70      899.13     43.38 o
   1  17   3     2510.33     2637.61     42.86 o
   2  17   3       15.11       23.14     31.44 o
   3  17   3     2848.80     2868.74     61.00 o
   4  17   3      743.80      660.90     74.63 o
   5  17   3     1731.17     1660.17     95.05 o
   6  17   3        1.30       -5.88     93.58 o
  -8  18   3      321.89      333.34     80.64 o
  -7  18   3     3773.63     3885.86    102.54 o
  -6  18   3      222.95      125.01     55.58 o
  -5  18   3    12638.80    13310.71    130.24 o
  -4  18   3      445.67      402.57     35.81 o
  -3  18   3     4920.30     5356.86     55.59 o
  -2  18   3      358.49      289.44     29.39 o
  -1  18   3     8090.58     8638.51     60.34 o
   0  18   3       74.90       76.60     38.91 o
   1  18   3        5.18       11.30     30.89 o
   2  18   3      294.48      331.67     36.05 o
   3  18   3        3.05        1.46     37.64 o
   4  18   3        2.41        3.08     69.93 o
   5  18   3     4518.67     4358.16    118.31 o
   6  18   3      666.73      671.52     99.28 o
  -7  19   3       29.62       36.11     62.12 o
  -6  19   3     1019.43      987.05     47.54 o
  -5  19   3      255.39      190.56     38.35 o
  -4  19   3      174.98      140.84     35.92 o
  -3  19   3       94.54       83.72     33.83 o
  -2  19   3       43.10       55.92     30.91 o
  -1  19   3     1210.19     1319.87     49.19 o
   0  19   3     9790.97    10337.98    109.47 o
   1  19   3     1041.72     1081.55     52.28 o
   2  19   3      267.02      249.18     35.76 o
   3  19   3       51.23       49.63     39.56 o
   4  19   3     1078.64     1055.19     84.69 o
   5  19   3      461.55      432.11     85.18 o
  -7  20   3       25.92       -6.54     60.01 o
  -6  20   3     5264.72     5369.03     89.86 o
  -5  20   3       20.46       -1.97     53.52 o
  -4  20   3     4513.23     4813.59     73.29 o
  -3  20   3     2755.22     2714.08     48.46 o
  -2  20   3     7131.18     8072.76    165.38 o
  -1  20   3       39.70       60.21     43.16 o
   0  20   3      894.61      909.39     50.33 o
   1  20   3     1475.06     1449.45     56.74 o
   2  20   3        9.82      -22.53     46.29 o
   3  20   3        0.68      -12.74     40.06 o
   4  20   3      638.93      624.35     57.56 o
   5  20   3      104.69       66.88     77.39 o
  -6  21   3       13.34      -26.19     58.35 o
  -5  21   3      255.96      237.78     55.63 o
  -4  21   3       11.52      -30.05     51.31 o
  -3  21   3      144.04      174.50     46.32 o
  -2  21   3      167.17      137.38     44.71 o
  -1  21   3     2539.01     2655.45     61.71 o
   0  21   3     5855.59     6338.28     80.68 o
   1  21   3     3860.42     3903.79    174.65 o
   2  21   3       16.33       10.07     48.45 o
   3  21   3      217.49      132.76     53.76 o
   4  21   3       62.24       61.87     55.28 o
  -5  22   3     1745.35     1577.14    101.78 o
  -4  22   3     2789.15     2985.65    117.80 o
  -3  22   3     2624.18     2825.49    112.98 o
  -2  22   3      627.42      697.22     91.59 o
  -1  22   3     6076.30     6746.16     85.11 o
   0  22   3      401.77      314.11     48.08 o
   1  22   3        3.28       31.21     50.76 o
   2  22   3      657.67      768.37     55.88 o
   3  22   3      214.88      143.61     53.32 o
  -4  23   3      255.14      226.23     90.37 o
  -3  23   3      485.46      443.07     87.92 o
  -2  23   3       15.01       75.96     83.95 o
  -1  23   3      880.66      907.48     93.40 o
   0  23   3     2217.24     2418.55    103.20 o
   1  23   3     1474.02     1546.02     97.62 o
   2  23   3       24.46       35.07     50.88 o
 -12   0   4       41.04       27.15     88.94 o
 -11   0   4     1064.47      880.97     92.67 o
 -10   0   4     4102.07     3859.14     99.18 o
  -9   0   4      270.81      288.63     67.69 o
  -8   0   4      280.74      332.61     26.79 o
  -7   0   4     4340.10     5022.95    155.18 o
  -6   0   4    32227.15    31606.38    469.50 o
  -5   0   4     7587.63     8698.27     49.54 o
  -4   0   4    27764.59    29326.16    106.92 o
  -3   0   4    29834.63    36381.20    188.89 o
  -2   0   4     3260.32     3667.53     67.70 o
  -1   0   4     3624.62     4495.76     32.24 o
   0   0   4    61395.40    72173.84    668.59 o
   1   0   4      702.65      884.28     21.82 o
   2   0   4    24735.11    23576.27    137.14 o
   3   0   4     9646.62     9198.69     98.60 o
   4   0   4    20926.01    22151.71    161.81 o
   5   0   4      177.55      231.60     66.57 o
   6   0   4     4009.55     4203.51    107.80 o
   7   0   4      280.50      277.36     86.16 o
   8   0   4     7132.79     8206.98    150.83 o
   9   0   4      212.90      231.84    103.05 o
 -12   1   4     2543.66     2626.30     84.19 o
 -11   1   4     4771.46     5076.77     93.28 o
 -10   1   4     2138.72     2030.62     62.37 o
  -9   1   4      276.59      241.77     46.14 o
  -8   1   4     2253.10     2200.32     25.60 o
  -7   1   4    13110.42    13054.09    119.74 o
  -6   1   4     4454.23     4283.99     34.69 o
  -5   1   4      723.41      693.55     19.90 o
  -4   1   4    26943.33    29435.22    228.62 o
  -3   1   4     3722.93     3541.68     29.10 o
  -2   1   4      629.78      823.88     26.29 o
  -1   1   4      112.33      120.19     11.55 o
   0   1   4     2411.24     2381.11     19.05 o
   1   1   4    48013.47    53747.58    225.38 o
   2   1   4     9950.88     9375.47     41.15 o
   3   1   4       80.24      140.94     33.76 o
   4   1   4     7238.34     7219.88     72.84 o
   5   1   4     1240.05     1181.85     59.19 o
   6   1   4     2974.56     2908.27     68.24 o
   7   1   4     3665.49     3656.00     84.32 o
   8   1   4     1039.87      977.74     66.94 o
   9   1   4     4620.55     4861.85    156.81 o
 -12   2   4      277.25      302.84     69.67 o
 -11   2   4     1231.92     1457.35     67.22 o
 -10   2   4      262.83      257.64     52.12 o
  -9   2   4     2333.79     2161.42    219.94 o
  -8   2   4     5798.05     5859.96     46.45 o
  -7   2   4     8322.18     8121.75     78.79 o
  -6   2   4      513.23      417.50     20.29 o
  -5   2   4    89233.94    96190.45    333.62 o
  -4   2   4       16.91       39.23     17.95 o
  -3   2   4     4846.38     5393.64     42.36 o
  -2   2   4    26929.34    32115.86    116.25 o
  -1   2   4    25885.38    28457.67    397.68 o
   0   2   4    12689.37    13408.74    138.17 o
   1   2   4     7941.95     9241.38    121.21 o
   2   2   4     9247.49     9845.61     41.59 o
   3   2   4    33204.68    34357.27    209.29 o
   4   2   4     1044.57     1016.66     42.84 o
   5   2   4     1017.11      973.31     50.05 o
   6   2   4     1798.22     1722.19     62.06 o
   7   2   4     7840.05     8456.65    100.36 o
   8   2   4     1543.77     1503.57     71.76 o
   9   2   4     2242.40     2401.33     88.51 o
 -12   3   4     3869.35     3959.70    195.61 o
 -11   3   4     5009.18     5183.22     87.09 o
 -10   3   4      163.54      132.64     52.06 o
  -9   3   4      495.58      493.95     47.49 o
  -8   3   4       55.48       48.70     38.00 o
  -7   3   4     5693.88     5544.97     45.23 o
  -6   3   4     6168.31     5733.56     46.05 o
  -5   3   4      273.17      263.40     16.15 o
  -4   3   4     4001.51     3248.50     90.26 o
  -3   3   4    11339.26    11960.00     79.94 o
  -2   3   4      553.68      681.57     23.02 o
  -1   3   4    10581.21    10280.55     70.65 o
   0   3   4    11260.99    11178.99     57.39 o
   1   3   4    55539.27    63189.63    608.54 o
   2   3   4    26969.22    29947.76    193.99 o
   3   3   4      422.49      576.64     23.01 o
   4   3   4     5577.10     5791.57     65.80 o
   5   3   4      308.72      286.11     46.41 o
   6   3   4      270.99      260.67     53.13 o
   7   3   4      112.19      108.67     56.54 o
   8   3   4     1798.97     1846.34    111.71 o
   9   3   4     1876.06     2093.68     82.40 o
 -12   4   4      771.59      685.85    112.61 o
 -11   4   4      221.92      182.63     56.90 o
 -10   4   4     1077.30     1219.83     59.54 o
  -9   4   4     1783.35     1792.82     56.28 o
  -8   4   4     4698.99     4703.89    185.24 o
  -7   4   4      191.05      177.76     34.15 o
  -6   4   4    45246.63    49902.64    526.35 o
  -5   4   4     3915.36     3724.16     33.03 o
  -4   4   4    25423.26    26062.75    127.59 o
  -3   4   4    13182.38    14170.18     89.55 o
  -2   4   4      861.04      837.38     34.89 o
  -1   4   4        5.60       12.62      7.79 o
   0   4   4      794.56      819.85     24.39 o
   1   4   4       63.47       48.24     23.53 o
   2   4   4     7518.65     7042.07    100.47 o
   3   4   4    11151.14    11478.93     44.64 o
   4   4   4     9394.83     9039.22     78.09 o
   5   4   4     2859.92     2998.44     60.52 o
   6   4   4      741.25      707.00     53.44 o
   7   4   4     1362.84     1317.37     65.79 o
   8   4   4     7812.17     8277.82    292.83 o
   9   4   4       16.80      -20.52     70.32 o
 -11   5   4     1531.92     1455.42    110.02 o
 -10   5   4      489.96      531.25     64.45 o
  -9   5   4      330.68      323.62     44.61 o
  -8   5   4     1235.16     1137.80     43.37 o
  -7   5   4     4175.94     4109.07     53.46 o
  -6   5   4     4323.48     4467.85     54.16 o
  -5   5   4      417.41      379.77     20.83 o
  -4   5   4     3164.18     3029.08     53.66 o
  -3   5   4     6869.02     7183.68     71.58 o
  -2   5   4    15964.77    15874.92    135.45 o
  -1   5   4       82.37      111.16      7.28 o
   0   5   4     2461.45     2444.29     46.19 o
   1   5   4     3880.43     3302.24     52.82 o
   2   5   4    33101.41    34914.13    219.90 o
   3   5   4      809.73      974.94     37.44 o
   4   5   4       41.59       33.25     10.19 o
   5   5   4      368.38      361.94     46.25 o
   6   5   4      501.07      463.18     53.77 o
   7   5   4      141.80       98.92     57.32 o
   8   5   4     1164.37     1336.90     74.65 o
   9   5   4     3083.69     3314.89     93.55 o
 -11   6   4       62.53      109.56     88.56 o
 -10   6   4      301.22      296.42     94.88 o
  -9   6   4     1305.66     1419.09     77.38 o
  -8   6   4      352.93      332.65     39.44 o
  -7   6   4     9688.75     8702.05    768.57 o
  -6   6   4      154.98      121.07     22.44 o
  -5   6   4    37499.73    40204.23    132.94 o
  -4   6   4      720.94      726.87     18.81 o
  -3   6   4     3004.00     2719.16     54.05 o
  -2   6   4    11059.16    11873.52    119.22 o
  -1   6   4     5277.85     5882.94     28.08 o
   0   6   4     3864.57     3691.36     53.39 o
   1   6   4     2415.37     2417.80     83.49 o
   2   6   4     5516.26     5511.96     53.47 o
   3   6   4     8871.28     8468.54     73.87 o
   4   6   4     1312.80     1186.81     47.61 o
   5   6   4     4552.07     4570.33     87.98 o
   6   6   4       19.17       33.65     51.12 o
   7   6   4     3427.02     3623.88     79.27 o
   8   6   4      229.79      232.71     66.90 o
   9   6   4      639.47      737.00    100.99 o
 -11   7   4     1725.41     1703.45    115.41 o
 -10   7   4      141.31      136.52     87.89 o
  -9   7   4     3053.75     3124.07    111.38 o
  -8   7   4       84.58       80.25     35.89 o
  -7   7   4     3383.46     3376.24     70.96 o
  -6   7   4      423.92      366.10     25.13 o
  -5   7   4      393.44      409.95     18.44 o
  -4   7   4     2826.43     2777.15     24.80 o
  -3   7   4    13627.42    14058.90     45.83 o
  -2   7   4     2277.00     2506.08     19.09 o
  -1   7   4       65.35       36.58     11.78 o
   0   7   4        2.32        4.57     16.51 o
   1   7   4     5479.72     5075.48     79.86 o
   2   7   4        1.70       -3.34     27.72 o
   3   7   4     6451.31     6542.03    111.28 o
   4   7   4       36.99       20.76     37.46 o
   5   7   4     1491.52     1350.08     89.70 o
   6   7   4       36.98       28.72     50.31 o
   7   7   4      118.86      195.94     59.08 o
   8   7   4       88.30       62.83     63.39 o
   9   7   4     2333.67     2366.89    129.99 o
 -11   8   4      147.01      185.00     94.36 o
 -10   8   4      982.67      931.01     97.06 o
  -9   8   4      599.22      561.72     93.60 o
  -8   8   4     3673.70     3780.00    108.39 o
  -7   8   4      796.04      739.95     30.25 o
  -6   8   4    10081.77     9924.60     72.72 o
  -5   8   4      151.93      160.40     16.30 o
  -4   8   4    25398.30    25589.71     52.73 o
  -3   8   4       65.07       34.85      7.57 o
  -2   8   4     7427.44     7121.97     57.41 o
  -1   8   4     1478.74     1936.35     21.47 o
   0   8   4     3642.23     4196.58     35.95 o
   1   8   4      500.76      523.84     42.88 o
   2   8   4      304.13      227.58     29.14 o
   3   8   4      364.42      347.58     33.43 o
   4   8   4     6417.24     6160.49    114.09 o
   5   8   4     1315.56     1317.51     52.26 o
   6   8   4     3165.39     3259.31    108.58 o
   7   8   4      873.22      874.24     60.38 o
   8   8   4     2416.23     2601.80    122.37 o
 -11   9   4      190.36      176.61     93.82 o
 -10   9   4     2574.22     2568.23    116.08 o
  -9   9   4      371.18      382.28     93.40 o
  -8   9   4     2743.66     2667.83     95.89 o
  -7   9   4        9.08       18.69     51.24 o
  -6   9   4      943.85      824.81     31.99 o
  -5   9   4        7.18       48.25     20.03 o
  -4   9   4      506.18      424.58     48.28 o
  -3   9   4      224.83      217.24     44.74 o
  -2   9   4     5230.52     4807.97     41.08 o
  -1   9   4      295.78      326.69     15.91 o
   0   9   4    19723.38    21271.06    210.94 o
   1   9   4     2137.99     2324.81     36.39 o
   2   9   4     1927.17     1648.01     37.04 o
   3   9   4      305.49      280.78     34.59 o
   4   9   4     2398.59     2320.48     54.03 o
   5   9   4      146.63      146.92     44.38 o
   6   9   4       10.47      -16.43     50.47 o
   7   9   4      772.38      730.62    105.63 o
   8   9   4      169.35       99.79    111.58 o
 -11  10   4      206.08      106.90     97.17 o
 -10  10   4       14.25       25.24     91.27 o
  -9  10   4     1143.21     1061.07     93.43 o
  -8  10   4       29.04       -4.79     82.11 o
  -7  10   4     2470.72     2651.75     77.04 o
  -6  10   4     2889.51     2877.48     59.27 o
  -5  10   4     3654.19     3709.89     58.96 o
  -4  10   4     1576.25     1541.51     41.49 o
  -3  10   4    11716.69    11566.02    229.67 o
  -2  10   4       76.75       76.83     13.19 o
  -1  10   4      216.45      201.28     16.60 o
   0  10   4     4893.35     5663.05     40.00 o
   1  10   4      226.21      207.62     26.00 o
   2  10   4      440.93      510.48     51.98 o
   3  10   4      168.37      113.32     31.73 o
   4  10   4      334.14      262.61     38.06 o
   5  10   4     5782.47     6091.54    194.97 o
   6  10   4      259.28      224.45     48.27 o
   7  10   4     1681.52     1822.54    110.69 o
   8  10   4      180.83      124.54     96.82 o
 -10  11   4       21.30       14.49    104.15 o
  -9  11   4     3674.35     3747.83    123.16 o
  -8  11   4       40.39      -19.61     77.64 o
  -7  11   4      704.60      631.07     54.34 o
  -6  11   4      321.26      309.02     56.07 o
  -5  11   4       96.27       78.33     40.00 o
  -4  11   4     1528.62     1332.89     43.09 o
  -3  11   4      125.53       85.39     25.48 o
  -2  11   4      512.20      404.69     16.25 o
  -1  11   4    18179.82    19790.35     65.87 o
   0  11   4      788.25      672.46     24.07 o
   1  11   4      886.39      701.88     29.79 o
   2  11   4      113.96       83.36     50.64 o
   3  11   4     5644.45     5852.66    126.69 o
   4  11   4      761.01      669.95     41.69 o
   5  11   4       19.11       27.68     42.41 o
   6  11   4      472.23      426.41     84.48 o
   7  11   4      489.79      479.81    103.34 o
   8  11   4      520.39      430.40    105.91 o
 -10  12   4       69.70        7.01     96.63 o
  -9  12   4        0.96       43.10     93.12 o
  -8  12   4     4206.11     4242.82     83.05 o
  -7  12   4       68.34       77.34     52.50 o
  -6  12   4     1738.09     1641.94     62.75 o
  -5  12   4     5005.32     5005.50    148.57 o
  -4  12   4     2725.86     2538.67     51.51 o
  -3  12   4        2.79        2.73     24.45 o
  -2  12   4    15472.62    16620.04    151.36 o
  -1  12   4      545.01      569.99     21.31 o
   0  12   4     3130.76     3072.04     48.23 o
   1  12   4      289.82      261.48     29.46 o
   2  12   4      273.17      238.11     33.12 o
   3  12   4     1793.22     1747.82     77.05 o
   4  12   4      548.55      576.77     39.84 o
   5  12   4       43.81       31.68     82.86 o
   6  12   4     3138.72     3044.11    114.36 o
   7  12   4       89.87       85.42    104.07 o
   8  12   4       82.55       49.37    109.21 o
 -10  13   4     2178.80     2106.68    122.47 o
  -9  13   4        5.03       11.19     98.94 o
  -8  13   4     1684.87     1701.15     97.91 o
  -7  13   4     1620.89     1447.21    117.72 o
  -6  13   4     3752.65     3915.68     71.55 o
  -5  13   4       72.54       82.22     43.84 o
  -4  13   4      776.06      791.19     29.69 o
  -3  13   4     2516.46     2454.73     42.34 o
  -2  13   4     7227.81     7527.46    122.64 o
  -1  13   4     1624.62     1576.49     35.49 o
   0  13   4     4242.75     4048.29     40.01 o
   1  13   4     2931.78     2636.74     43.35 o
   2  13   4      887.59      883.82     38.27 o
   3  13   4      150.35      183.57     64.66 o
   4  13   4     8351.94     8475.87    130.78 o
   5  13   4      122.16       38.37     86.46 o
   6  13   4      695.70      650.60     89.88 o
   7  13   4     2583.99     2526.98    129.90 o
 -10  14   4      629.92      563.32     98.01 o
  -9  14   4      596.21      577.75     98.66 o
  -8  14   4      316.43      371.18     63.55 o
  -7  14   4     4217.77     4182.69     79.68 o
  -6  14   4     2754.58     2719.74     91.24 o
  -5  14   4       15.60        6.75     45.61 o
  -4  14   4      343.26      297.90     28.91 o
  -3  14   4     9039.68     9694.69     73.43 o
  -2  14   4      374.06      313.82     30.66 o
  -1  14   4      109.21      108.77     20.49 o
   0  14   4     4266.77     4351.64     55.11 o
   1  14   4     1180.98     1055.62     32.57 o
   2  14   4      267.64      237.98     36.65 o
   3  14   4       80.57      110.25     64.64 o
   4  14   4       28.81       44.73     69.43 o
   5  14   4     2648.37     2733.63    105.34 o
   6  14   4        7.48      -17.35     88.98 o
   7  14   4       80.57       78.35     89.34 o
  -9  15   4     3757.12     3802.14    126.46 o
  -8  15   4       33.61       48.67     64.83 o
  -7  15   4     1283.24     1275.29     72.51 o
  -6  15   4     3731.99     3859.01    239.22 o
  -5  15   4      673.66      585.69     52.92 o
  -4  15   4     5412.57     5245.50     55.85 o
  -3  15   4       50.66       67.15     26.94 o
  -2  15   4      456.93      389.90     32.98 o
  -1  15   4     6226.67     6503.44     46.88 o
   0  15   4     2037.44     1876.32     34.65 o
   1  15   4     1452.47     1276.14     40.88 o
   2  15   4     8740.71     8817.18    111.93 o
   3  15   4     1016.00      878.61     75.21 o
   4  15   4     1927.86     1832.94     93.08 o
   5  15   4     3334.74     2972.83    110.04 o
   6  15   4     2085.75     2191.81    120.14 o
   7  15   4      376.37      327.70    103.79 o
  -9  16   4       16.73        2.69     87.13 o
  -8  16   4     1741.84     1984.06    115.99 o
  -7  16   4        5.82       -8.59     56.57 o
  -6  16   4      316.99      331.28     57.58 o
  -5  16   4     6109.32     6192.70     61.07 o
  -4  16   4      238.19      198.21     30.16 o
  -3  16   4     1708.18     1639.02     36.46 o
  -2  16   4     3469.79     3485.90     42.57 o
  -1  16   4       91.18       64.22     34.82 o
   0  16   4     2969.38     3006.47     62.63 o
   1  16   4     3816.18     4060.00     50.45 o
   2  16   4       41.81       19.25     33.06 o
   3  16   4     2357.11     2240.92     85.49 o
   4  16   4       71.42       21.95     71.00 o
   5  16   4      564.15      471.75     86.39 o
   6  16   4     1330.54     1259.38    103.95 o
  -8  17   4     1071.23     1116.23     72.13 o
  -7  17   4     2531.99     2516.28     75.78 o
  -6  17   4      301.33      238.41     59.39 o
  -5  17   4      148.97      127.25     33.79 o
  -4  17   4      568.42      505.60     33.73 o
  -3  17   4     5545.40     5508.35     53.23 o
  -2  17   4     2245.76     2241.41     38.46 o
  -1  17   4       25.14       27.17     34.81 o
   0  17   4      737.25      669.87     37.44 o
   1  17   4    12470.41    13398.13    114.54 o
   2  17   4        1.93        6.25     33.83 o
   3  17   4      136.21      147.31     65.43 o
   4  17   4     4133.07     4229.18    114.60 o
   5  17   4       72.00       63.75     86.96 o
   6  17   4       37.26       45.90     93.33 o
  -8  18   4      294.64      253.14     64.09 o
  -7  18   4      283.40      247.68     63.89 o
  -6  18   4     2510.82     2402.11     81.24 o
  -5  18   4     2081.06     2191.46     83.82 o
  -4  18   4     1790.09     1739.00     48.88 o
  -3  18   4     3228.57     3409.00     48.37 o
  -2  18   4     1563.68     1644.12     47.11 o
  -1  18   4        6.27       23.17     26.74 o
   0  18   4     2299.68     2139.00     58.24 o
   1  18   4      546.99      498.87     35.13 o
   2  18   4     2859.86     2741.40     49.06 o
   3  18   4     2558.00     2570.42     53.25 o
   4  18   4     1391.46     1311.66     87.08 o
   5  18   4      234.12      237.63     90.93 o
  -7  19   4       85.83       40.47     58.74 o
  -6  19   4      405.47      424.92     59.86 o
  -5  19   4       63.77       33.08     50.76 o
  -4  19   4      857.31      978.60     54.88 o
  -3  19   4       62.46       35.93     29.48 o
  -2  19   4     1020.16      939.11     55.78 o
  -1  19   4     4081.82     4167.78     92.47 o
   0  19   4     3897.84     4033.95     66.56 o
   1  19   4      165.58      149.89     44.10 o
   2  19   4     5559.60     5810.05     82.60 o
   3  19   4     3072.53     3053.03     56.43 o
   4  19   4       38.87        8.50     75.08 o
   5  19   4      645.32      511.54     87.07 o
  -7  20   4       78.44       47.81     60.31 o
  -6  20   4      817.14      722.71     62.88 o
  -5  20   4     4677.73     4724.48     83.15 o
  -4  20   4      435.13      405.06     52.81 o
  -3  20   4      261.94      209.33     46.41 o
  -2  20   4      143.57      144.82     41.56 o
  -1  20   4      998.70      940.68     48.05 o
   0  20   4     1733.47     1777.16     55.97 o
   1  20   4       57.59       46.94     47.02 o
   2  20   4     1879.71     1749.30     59.34 o
   3  20   4     3578.55     3554.47     69.95 o
   4  20   4      431.59      312.22     57.76 o
  -6  21   4      241.15      236.62     59.50 o
  -5  21   4      105.02      128.09     55.21 o
  -4  21   4      797.71      787.05     55.71 o
  -3  21   4      572.18      522.60     89.38 o
  -2  21   4     1750.51     1759.73     95.71 o
  -1  21   4     1563.87     1482.75     93.02 o
   0  21   4     1040.38     1008.41     57.53 o
   1  21   4     7726.43     8312.63    195.54 o
   2  21   4       36.47       15.68     51.01 o
   3  21   4      778.38      707.94     59.12 o
  -5  22   4     1095.71     1196.26    101.87 o
  -4  22   4      211.65      162.58     91.72 o
  -3  22   4      129.11       92.57     89.74 o
  -2  22   4       10.55       -7.12     85.18 o
  -1  22   4      555.58      518.68     89.84 o
   0  22   4      579.67      632.47     92.50 o
   1  22   4       16.51       26.91     86.97 o
   2  22   4     1074.28      974.30     98.94 o
  -4  23   4     2466.25     2471.59    116.13 o
  -3  23   4       21.42       18.97     78.32 o
  -2  23   4      310.29      330.15     91.67 o
  -1  23   4      431.13      454.56     88.95 o
   0  23   4     2820.26     2983.90    111.50 o
   1  23   4       62.32       59.02     79.61 o
 -12   1   5      828.92      872.53     70.90 o
 -11   1   5     2949.72     2638.39    144.35 o
 -10   1   5      907.70      853.11     57.31 o
  -9   1   5      645.02      580.66     50.01 o
  -8   1   5       92.44       70.45     19.93 o
  -7   1   5     3682.28     3759.28     44.15 o
  -6   1   5     1544.94     1611.33     22.54 o
  -5   1   5    11196.90    12295.22     81.51 o
  -4   1   5     2557.75     2449.63     28.89 o
  -3   1   5     8323.16     8048.27     49.83 o
  -2   1   5     1144.14     1487.72     14.73 o
  -1   1   5    18863.67    20713.98     50.59 o
   0   1   5     7746.24     8366.87     77.52 o
   1   1   5    12341.08    12576.36     88.92 o
   2   1   5     1275.63      963.51     22.13 o
   3   1   5     2125.17     2073.21     47.93 o
   4   1   5     1415.19     1532.48     63.73 o
   5   1   5      901.47      722.67     54.92 o
   6   1   5       23.42       60.85     55.22 o
   7   1   5        1.53       56.70     64.58 o
   8   1   5       87.03       98.61     69.54 o
   9   1   5     1114.12     1208.10     80.81 o
 -12   2   5      212.08      199.26     61.13 o
 -11   2   5      406.56      344.99     67.68 o
 -10   2   5        6.88        3.85     47.25 o
  -9   2   5      145.10      115.79     47.52 o
  -8   2   5      324.43      353.67     21.37 o
  -7   2   5     2989.18     2886.17     34.65 o
  -6   2   5      260.97      278.31     21.15 o
  -5   2   5      351.51      475.90     22.70 o
  -4   2   5     1993.67     2252.45     29.68 o
  -3   2   5        1.65       19.14      8.84 o
  -2   2   5     9945.21    10909.71     29.58 o
  -1   2   5     2658.84     2412.93     36.95 o
   0   2   5      208.74      261.57     15.33 o
   1   2   5     2054.62     1856.73     28.21 o
   2   2   5     2974.26     2835.54     28.80 o
   3   2   5      576.42      683.61     20.46 o
   4   2   5      987.44      910.24     47.72 o
   5   2   5      242.70      246.12     52.22 o
   6   2   5      374.69      388.90     63.41 o
   7   2   5      589.03      600.33     64.71 o
   8   2   5       67.22       67.15     66.52 o
   9   2   5      210.37      234.93     72.04 o
 -12   3   5     3005.20     3161.10    170.10 o
 -11   3   5     1370.85     1459.15     82.84 o
 -10   3   5     2691.13     2513.42    103.19 o
  -9   3   5       55.36       53.74     44.59 o
  -8   3   5     4508.21     4479.84     85.11 o
  -7   3   5     6328.79     6420.62     53.83 o
  -6   3   5     4379.14     4215.61     51.89 o
  -5   3   5     5237.46     5214.15     55.17 o
  -4   3   5    10922.83    11221.76     56.83 o
  -3   3   5     1318.82     1017.07     39.24 o
  -2   3   5    16859.67    17145.96     90.39 o
  -1   3   5    17628.58    19182.41    239.48 o
   0   3   5    25178.59    26763.78    313.20 o
   1   3   5      199.55      179.39     23.47 o
   2   3   5     4632.52     4940.80     43.82 o
   3   3   5     8314.74     8423.05     84.52 o
   4   3   5     1775.31     1747.71     51.93 o
   5   3   5      882.39      903.64     55.56 o
   6   3   5       17.87        6.09     54.56 o
   7   3   5     1103.20      938.16     66.83 o
   8   3   5     2277.53     2572.79     89.54 o
 -12   4   5      619.50      571.61    102.64 o
 -11   4   5      157.39      150.75     56.36 o
 -10   4   5       16.66       -5.17     50.28 o
  -9   4   5     2410.08     2321.27     56.17 o
  -8   4   5     2827.42     2909.89    103.38 o
  -7   4   5     2246.56     2249.10     35.93 o
  -6   4   5    10129.83     9640.68     44.30 o
  -5   4   5       25.01       34.07     22.57 o
  -4   4   5        7.77       71.49     21.82 o
  -3   4   5     6752.61     7632.50    106.86 o
  -2   4   5     2940.01     2573.46     31.00 o
  -1   4   5     3841.10     4293.40     25.06 o
   0   4   5     2502.88     2191.91     35.63 o
   1   4   5     2974.69     3369.82     44.22 o
   2   4   5     9462.24     9326.54     46.16 o
   3   4   5      136.38      113.45     18.73 o
   4   4   5      455.51      419.71     15.70 o
   5   4   5     1005.72      934.11     54.89 o
   6   4   5     3536.41     3488.37     76.54 o
   7   4   5     3539.74     3707.60     88.13 o
   8   4   5      984.56      999.69     74.61 o
 -12   5   5      170.21      197.86    105.20 o
 -11   5   5       46.03      -11.90     90.53 o
 -10   5   5     5077.33     4955.35    147.47 o
  -9   5   5     9220.78     8067.06    463.01 o
  -8   5   5     1699.12     1676.34     47.88 o
  -7   5   5     2510.71     2346.71     44.33 o
  -6   5   5      626.75      601.87     25.85 o
  -5   5   5    11190.39    10688.41     97.15 o
  -4   5   5      130.52      240.65     36.02 o
  -3   5   5     8951.93     8804.56     80.08 o
  -2   5   5    21140.51    22751.51    132.95 o
  -1   5   5    11086.59    10252.57     82.86 o
   0   5   5     2379.45     2389.08     35.80 o
   1   5   5     6079.13     5610.12    114.25 o
   2   5   5     6204.16     6201.73     65.19 o
   3   5   5       11.89       11.75     16.78 o
   4   5   5      325.60      270.77     27.87 o
   5   5   5     2443.88     2319.05     63.94 o
   6   5   5       56.70       32.52     54.48 o
   7   5   5     2158.02     2399.35     77.09 o
   8   5   5     1277.48     1229.25     77.42 o
 -12   6   5      284.47      237.24     95.01 o
 -11   6   5      463.69      525.82    107.41 o
 -10   6   5      908.19      907.12     94.31 o
  -9   6   5      165.09      105.18     43.17 o
  -8   6   5      342.57      288.52     38.51 o
  -7   6   5    16750.85    16972.99     75.79 o
  -6   6   5     5083.60     5150.26     41.70 o
  -5   6   5     2157.57     2123.91     32.42 o
  -4   6   5     9180.01     9856.18     93.43 o
  -3   6   5      612.59      713.15     41.34 o
  -2   6   5     1395.83     1406.63     27.06 o
  -1   6   5     9946.94    10023.45     82.10 o
   0   6   5       41.53       56.79     34.55 o
   1   6   5     7020.52     6308.63     56.18 o
   2   6   5     6281.29     6222.11     61.41 o
   3   6   5      608.71      624.45     41.49 o
   4   6   5     3562.24     3596.52     69.24 o
   5   6   5      260.84      232.39     50.24 o
   6   6   5     1774.17     1906.83     67.06 o
   7   6   5     4575.52     4852.96     89.57 o
   8   6   5       92.34      104.83     67.72 o
 -11   7   5     3429.01     3176.69    127.94 o
 -10   7   5       48.94       48.08     94.38 o
  -9   7   5        2.59      -34.60     84.56 o
  -8   7   5     7153.81     6716.48    307.91 o
  -7   7   5      201.19      192.19     26.39 o
  -6   7   5     1951.11     1959.38     30.88 o
  -5   7   5     3057.88     3230.92     33.39 o
  -4   7   5    11469.85    11107.56    102.47 o
  -3   7   5    11172.80    11812.96     52.22 o
  -2   7   5      916.56      852.32     12.61 o
  -1   7   5      110.43      101.50     23.02 o
   0   7   5    45578.02    47522.25    188.43 o
   1   7   5      707.88      827.25     32.59 o
   2   7   5     1792.57     1885.25     42.74 o
   3   7   5     6330.85     6092.36     76.58 o
   4   7   5      167.12      148.62     17.59 o
   5   7   5      629.68      609.30     53.03 o
   6   7   5     1606.17     1547.22     65.15 o
   7   7   5      173.43      147.12     61.88 o
   8   7   5     4833.39     5316.73     98.52 o
 -11   8   5        7.95      -12.91     99.17 o
 -10   8   5     1175.66     1243.29    109.18 o
  -9   8   5      782.90      827.68     93.82 o
  -8   8   5     1116.87     1175.69     87.47 o
  -7   8   5     2027.75     1894.67     55.30 o
  -6   8   5    18728.05    19153.10     87.97 o
  -5   8   5      588.58      600.01     19.50 o
  -4   8   5        9.19       15.08     44.85 o
  -3   8   5      299.68      323.34     15.65 o
  -2   8   5    11927.51    12299.16     85.24 o
  -1   8   5     1029.59      915.90     18.15 o
   0   8   5        7.93       25.40     35.96 o
   1   8   5    13773.13    14323.08    120.60 o
   2   8   5    18511.52    18726.70    144.05 o
   3   8   5      268.80      245.03     37.02 o
   4   8   5       76.13       92.93     42.72 o
   5   8   5       88.75       46.42     48.67 o
   6   8   5     3989.46     4061.67    146.59 o
   7   8   5      701.22      765.34     64.07 o
   8   8   5      304.37      239.86    107.34 o
 -11   9   5     1077.44     1027.63    107.51 o
 -10   9   5      309.95      242.98    100.65 o
  -9   9   5     5344.04     5198.89    122.07 o
  -8   9   5     4110.02     4693.34    123.91 o
  -7   9   5      618.18      513.75     48.85 o
  -6   9   5     3625.36     3330.07     59.72 o
  -5   9   5    11865.78    11084.93     82.50 o
  -4   9   5       36.94       60.13      9.71 o
  -3   9   5      394.54      417.79     18.80 o
  -2   9   5    11746.04    13117.30     72.38 o
  -1   9   5    21561.93    21667.09    172.68 o
   0   9   5     5711.40     6345.14     78.15 o
   1   9   5    19521.27    21430.22    147.80 o
   2   9   5     6391.91     6759.54     63.34 o
   3   9   5       43.47       39.15     36.23 o
   4   9   5      197.12      192.66     44.27 o
   5   9   5      624.31      702.33     50.96 o
   6   9   5       94.21      121.25     52.41 o
   7   9   5      947.08     1041.57    115.41 o
   8   9   5     1946.59     1863.92    132.40 o
 -11  10   5     1455.37     1466.19    118.60 o
 -10  10   5      188.62      228.24     92.29 o
  -9  10   5      953.81      852.47     95.05 o
  -8  10   5      637.41      687.24     60.77 o
  -7  10   5    13392.19    14388.85    109.47 o
  -6  10   5     1437.74     1228.48     51.27 o
  -5  10   5     4803.54     4879.62     63.82 o
  -4  10   5     2049.54     1895.38     66.00 o
  -3  10   5     3793.31     3821.55     57.15 o
  -2  10   5     3281.30     3091.84     33.03 o
  -1  10   5     2695.34     2896.33     38.51 o
   0  10   5     3386.99     3826.75     40.44 o
   1  10   5    17212.37    17947.97    137.99 o
   2  10   5     7798.15     7674.72    105.77 o
   3  10   5     1887.15     1787.14     74.63 o
   4  10   5      178.33      165.25     41.14 o
   5  10   5      941.55     1040.19     55.44 o
   6  10   5      158.66      153.44     54.10 o
   7  10   5     3475.49     3617.19    132.03 o
   8  10   5       44.85      -27.19    105.31 o
 -11  11   5      309.46      355.83    120.19 o
 -10  11   5     2083.78     1880.69    118.40 o
  -9  11   5      948.90      749.77     94.15 o
  -8  11   5     6266.65     6413.96    120.05 o
  -7  11   5       14.12      -21.31     51.18 o
  -6  11   5     2185.34     2167.46     58.30 o
  -5  11   5     3488.61     3247.07     58.28 o
  -4  11   5    14241.53    14586.65     79.71 o
  -3  11   5      145.09      139.24     20.69 o
  -2  11   5     2155.10     1882.99     24.87 o
  -1  11   5     1484.82     1444.47     25.40 o
   0  11   5    33081.64    35273.67    171.57 o
   1  11   5     6655.00     6702.16     93.56 o
   2  11   5      228.68      202.61     57.56 o
   3  11   5     2896.69     2989.03     98.07 o
   4  11   5     2504.34     2381.34     55.28 o
   5  11   5       15.65        1.97     45.25 o
   6  11   5      143.67       99.27     93.46 o
   7  11   5     1885.03     1865.78    123.57 o
 -10  12   5      121.10      112.88    103.99 o
  -9  12   5      454.66      447.23     96.49 o
  -8  12   5     9749.27    10156.35    108.05 o
  -7  12   5     1159.72     1150.14    118.70 o
  -6  12   5    11733.73    12816.30    241.14 o
  -5  12   5      473.58      470.03     45.03 o
  -4  12   5     1263.39     1170.65     33.00 o
  -3  12   5     2730.28     2831.03     43.84 o
  -2  12   5     7938.59     8649.04     72.42 o
  -1  12   5     2887.32     2655.16     31.95 o
   0  12   5      316.83      277.87     23.05 o
   1  12   5     7785.20     7820.60    101.30 o
   2  12   5     8134.23     7884.21    112.28 o
   3  12   5       68.13       98.28     64.80 o
   4  12   5      175.63      225.52     42.64 o
   5  12   5       95.31       86.21     79.84 o
   6  12   5     7520.22     7339.43    150.56 o
   7  12   5     1298.06     1184.63    116.74 o
 -10  13   5      201.33      161.24    100.53 o
  -9  13   5     1444.66     1399.62    102.21 o
  -8  13   5     2274.36     2233.65     73.35 o
  -7  13   5      933.71      949.57     60.15 o
  -6  13   5       82.39      107.73     50.24 o
  -5  13   5     4634.98     4631.31     68.83 o
  -4  13   5      327.39      332.08     29.75 o
  -3  13   5     4247.38     4166.48     47.20 o
  -2  13   5     1256.85     1348.25     49.38 o
  -1  13   5    17350.49    18387.64     71.30 o
   0  13   5     1501.79     1371.04     30.71 o
   1  13   5    10002.63    10616.77     74.75 o
   2  13   5      452.84      378.28     60.49 o
   3  13   5       27.47       19.86     65.88 o
   4  13   5      751.72      803.09     86.72 o
   5  13   5       13.25       13.76     80.59 o
   6  13   5      200.18      121.22     92.71 o
   7  13   5     1612.62     1549.89    125.81 o
 -10  14   5      189.49      214.44     96.52 o
  -9  14   5     1495.65     1443.67    101.43 o
  -8  14   5       60.35       88.59     59.97 o
  -7  14   5    20094.41    21486.72    208.39 o
  -6  14   5      243.32      171.04     51.07 o
  -5  14   5     3213.21     3354.84     52.51 o
  -4  14   5     4227.49     4216.66     44.79 o
  -3  14   5     5296.57     5517.45     55.53 o
  -2  14   5      559.40      467.07     20.90 o
  -1  14   5     1207.37     1349.44     50.38 o
   0  14   5      479.48      462.95     27.28 o
   1  14   5     3471.68     3364.49     47.59 o
   2  14   5     1399.41     1493.48     71.05 o
   3  14   5     8877.73     8606.66    130.03 o
   4  14   5      526.09      416.98     76.94 o
   5  14   5     1340.98     1326.86    100.19 o
   6  14   5     1561.02     1453.50    111.79 o
  -9  15   5       44.96       89.48     65.86 o
  -8  15   5     2425.36     2392.03     75.76 o
  -7  15   5      166.29      142.98     59.08 o
  -6  15   5      465.58      391.70     53.66 o
  -5  15   5      731.72      691.05     33.68 o
  -4  15   5     1157.21     1050.35     32.68 o
  -3  15   5        7.14        9.04     28.74 o
  -2  15   5     5341.48     5561.91     58.11 o
  -1  15   5      647.11      581.16     25.94 o
   0  15   5     7363.76     7665.74     60.55 o
   1  15   5       60.83       23.15     28.69 o
   2  15   5      312.36      216.07     58.70 o
   3  15   5      918.84      873.88     76.87 o
   4  15   5       12.33      -26.17     78.44 o
   5  15   5       68.22      -17.30     89.04 o
   6  15   5      346.93      494.31    108.98 o
  -9  16   5      708.45      676.75     67.77 o
  -8  16   5     2016.47     2204.65     77.15 o
  -7  16   5       94.14       81.53     58.63 o
  -6  16   5    16666.56    17699.99    333.84 o
  -5  16   5      238.79      181.97     30.48 o
  -4  16   5     4808.69     5048.95     58.33 o
  -3  16   5       11.14        7.72     26.61 o
  -2  16   5     1077.77     1149.50     40.15 o
  -1  16   5      391.77      391.74     33.90 o
   0  16   5      173.65      173.19     26.89 o
   1  16   5      307.07      310.96     32.50 o
   2  16   5     5042.44     4990.62    100.59 o
   3  16   5      843.10      878.56     78.14 o
   4  16   5     1705.93     1622.68     95.47 o
   5  16   5       16.95      -25.89     85.26 o
   6  16   5     2041.92     1822.13    106.92 o
  -9  17   5     2040.42     1909.36    151.71 o
  -8  17   5        2.64        2.54     63.13 o
  -7  17   5        4.74        4.82     62.19 o
  -6  17   5      324.08      209.06     57.51 o
  -5  17   5     1810.36     1741.84     61.24 o
  -4  17   5      658.78      621.26     32.23 o
  -3  17   5     3493.89     3362.38     85.60 o
  -2  17   5      155.39      121.58     34.43 o
  -1  17   5     3637.45     3566.72    133.88 o
   0  17   5     1527.47     1350.77     48.38 o
   1  17   5     1337.13     1257.77     38.31 o
   2  17   5        1.25      -17.93     47.06 o
   3  17   5      636.49      702.02     79.02 o
   4  17   5      426.93      368.90     86.34 o
   5  17   5       35.63      -11.55     92.48 o
  -8  18   5      409.59      399.82     65.56 o
  -7  18   5     4907.39     5207.90     91.07 o
  -6  18   5      270.55      234.15     58.62 o
  -5  18   5     9381.45    10184.10    103.46 o
  -4  18   5       20.34       -5.67     47.69 o
  -3  18   5     1702.48     1852.18     95.39 o
  -2  18   5      822.12      878.61     32.81 o
  -1  18   5        2.64       24.20     36.93 o
   0  18   5     1021.55      969.85    173.63 o
   1  18   5     1265.66     1105.21     59.32 o
   2  18   5      221.15      212.87     37.48 o
   3  18   5     1140.63     1170.15     80.83 o
   4  18   5      480.77      468.84     84.39 o
   5  18   5     5173.47     5321.56    140.32 o
  -7  19   5       94.40       73.97     59.04 o
  -6  19   5       43.81       77.15     58.84 o
  -5  19   5       31.74      -21.89     51.56 o
  -4  19   5     2456.09     2419.91    100.01 o
  -3  19   5      896.12      919.86     59.77 o
  -2  19   5     1202.91     1183.02    105.52 o
  -1  19   5      729.83      599.06     71.63 o
   0  19   5     3041.84     3092.15     59.52 o
   1  19   5       11.29       31.82     43.63 o
   2  19   5      635.04      587.93     40.84 o
   3  19   5      434.36      336.44     57.92 o
   4  19   5        3.69      -41.09     74.24 o
  -7  20   5      609.93      608.92     66.10 o
  -6  20   5     4002.72     4047.17    181.79 o
  -5  20   5      113.30      104.63     57.07 o
  -4  20   5     5114.78     5555.75    247.25 o
  -3  20   5      730.77      760.95     51.44 o
  -2  20   5      257.93      255.46     81.01 o
  -1  20   5      981.30     1045.47     88.98 o
   0  20   5      229.48      191.80     82.58 o
   1  20   5        6.12       17.78     42.76 o
   2  20   5      851.47      780.86     54.82 o
   3  20   5      101.28       94.85     89.74 o
  -6  21   5      142.68      124.43     58.81 o
  -5  21   5       43.24       47.49     56.22 o
  -4  21   5      527.68      523.58     54.25 o
  -3  21   5     2903.00     3254.04    123.64 o
  -2  21   5     2511.57     2934.26    116.23 o
  -1  21   5     1106.92     1113.09     94.48 o
   0  21   5      940.87      829.12    101.27 o
   1  21   5      663.02      756.99    100.90 o
   2  21   5      730.97      685.45    103.93 o
   3  21   5      110.73      106.63     89.92 o
  -5  22   5     3249.81     3359.41    122.22 o
  -4  22   5        1.13       19.46     89.33 o
  -3  22   5     3175.15     3687.81    122.92 o
  -2  22   5      466.08      406.91     95.50 o
  -1  22   5      278.95      259.00     89.28 o
   0  22   5       60.77       40.76     86.56 o
   1  22   5      100.77      156.61     87.19 o
   2  22   5      212.37      135.48     91.07 o
  -3  23   5     2427.55     2718.04    118.80 o
  -2  23   5     3234.51     3167.49    116.01 o
  -1  23   5      133.51      100.15     83.04 o
   0  23   5       70.08       87.36     85.58 o
 -12   0   6     1805.97     1889.62    101.15 o
 -11   0   6     3624.90     3491.66    106.42 o
 -10   0   6     2407.13     2345.04     88.95 o
  -9   0   6       37.51       57.86     32.32 o
  -8   0   6    35383.90    36029.53    151.78 o
  -7   0   6       72.29       50.65     28.33 o
  -6   0   6    14860.50    14749.94     97.44 o
  -5   0   6    13517.95    14897.67     65.14 o
  -4   0   6    12204.83    13334.47    139.30 o
  -3   0   6     7697.81     7986.27     90.67 o
  -2   0   6     1152.04     1084.60     27.49 o
  -1   0   6     4327.95     4589.18     89.74 o
   0   0   6    36773.41    37273.17    338.78 o
   1   0   6     6168.02     6448.53     49.45 o
   2   0   6       23.92       21.14     48.60 o
   3   0   6     7320.01     7550.17    108.69 o
   4   0   6     5699.23     5776.30    111.40 o
   5   0   6     5622.07     5689.52    117.32 o
   6   0   6     6240.94     6462.96    135.77 o
   7   0   6     1530.21     1511.81    100.88 o
   8   0   6      467.08      406.11     99.14 o
 -12   1   6       61.08       64.60     58.13 o
 -11   1   6      780.68      736.75     62.30 o
 -10   1   6     4149.87     3984.27    121.25 o
  -9   1   6     2847.82     2806.91     42.07 o
  -8   1   6       76.22       69.48     21.26 o
  -7   1   6     8907.38     8697.53     67.09 o
  -6   1   6     6892.68     6445.62     72.83 o
  -5   1   6     4195.33     4214.96     32.26 o
  -4   1   6     3991.41     4353.09     50.70 o
  -3   1   6      403.35      482.30     12.56 o
  -2   1   6    32516.24    35176.10     85.43 o
  -1   1   6    35371.91    37960.56    134.44 o
   0   1   6     8824.99     8892.51     39.45 o
   1   1   6     1464.60     1221.06     21.09 o
   2   1   6     2563.41     2525.03     44.19 o
   3   1   6      219.49      238.96     42.75 o
   4   1   6      336.64      310.31     47.51 o
   5   1   6     1961.45     1833.49     64.92 o
   6   1   6     3930.03     4264.47    142.38 o
   7   1   6     5255.79     5491.68    140.06 o
   8   1   6     1487.48     1518.99    126.94 o
 -12   2   6      109.17      123.83     58.03 o
 -11   2   6      459.24      475.89     55.83 o
 -10   2   6     2067.89     2192.54     65.35 o
  -9   2   6    17128.38    18155.81    139.47 o
  -8   2   6     1395.24     1278.70     26.83 o
  -7   2   6    21607.28    21358.29    108.23 o
  -6   2   6     3898.89     3817.68    109.19 o
  -5   2   6     1923.10     2026.71     40.57 o
  -4   2   6     2131.78     2482.83     32.26 o
  -3   2   6     8448.78     8503.88     37.71 o
  -2   2   6     3469.58     3545.28     43.31 o
  -1   2   6     4263.39     3662.76     27.70 o
   0   2   6    18054.40    19379.64     84.44 o
   1   2   6    26951.02    27606.12     80.40 o
   2   2   6     2531.49     2711.17     44.88 o
   3   2   6     2521.09     2449.35     46.25 o
   4   2   6      163.60      166.38     47.67 o
   5   2   6    12311.56    12884.40    123.09 o
   6   2   6      605.72      565.31     62.91 o
   7   2   6      224.46      242.42     70.07 o
   8   2   6     2505.57     2605.71    110.23 o
 -12   3   6       25.03       30.96     57.58 o
 -11   3   6      476.86      446.51     55.45 o
 -10   3   6     2673.67     2861.92     66.46 o
  -9   3   6     5120.94     4885.54    126.92 o
  -8   3   6       16.19       23.62     25.24 o
  -7   3   6     8724.05     8391.54     61.11 o
  -6   3   6     8756.21     8169.97     73.11 o
  -5   3   6     1094.94     1063.40     29.19 o
  -4   3   6      774.56      745.38     26.03 o
  -3   3   6     2564.48     2120.08     32.05 o
  -2   3   6    29005.00    30481.13    104.53 o
  -1   3   6    46926.08    53172.89    107.97 o
   0   3   6     1558.88     1491.44     26.20 o
   1   3   6      101.55      117.92     18.73 o
   2   3   6     3410.77     3074.91     57.53 o
   3   3   6      532.06      507.36     22.14 o
   4   3   6      320.25      295.29     50.32 o
   5   3   6       16.27       23.03     52.21 o
   6   3   6     2449.52     2559.10    118.13 o
   7   3   6     5468.58     5905.88     96.80 o
   8   3   6      190.27      186.83     76.18 o
 -12   4   6     2395.20     2366.12    114.01 o
 -11   4   6      865.30      832.72     57.88 o
 -10   4   6      899.89      915.73     55.34 o
  -9   4   6       44.16       21.45     43.63 o
  -8   4   6    42065.08    43355.10    286.62 o
  -7   4   6      679.84      745.57     27.69 o
  -6   4   6     5526.11     5426.42     71.24 o
  -5   4   6     4983.54     4929.07     46.51 o
  -4   4   6     8496.88     8485.59     93.08 o
  -3   4   6      597.61      453.26     26.69 o
  -2   4   6     6932.49     7481.85     63.38 o
  -1   4   6     5563.12     5925.01     74.61 o
   0   4   6    23428.75    23474.25    173.01 o
   1   4   6     3038.55     2969.62     43.48 o
   2   4   6     4401.80     4189.69     42.85 o
   3   4   6       53.65       56.57     19.09 o
   4   4   6    15336.85    15577.27    111.31 o
   5   4   6      911.65      863.35     60.77 o
   6   4   6     5991.98     6307.92    132.06 o
   7   4   6      588.50      561.37     71.69 o
   8   4   6      318.29      369.50     69.57 o
 -12   5   6      871.50      811.60    111.91 o
 -11   5   6      124.53       60.26     97.49 o
 -10   5   6     2487.55     2260.73    166.59 o
  -9   5   6     1304.76     1311.40     51.85 o
  -8   5   6      275.78      325.15     38.95 o
  -7   5   6     2236.78     2221.46     64.38 o
  -6   5   6    11337.75    11509.58    175.80 o
  -5   5   6      353.76      493.44     29.17 o
  -4   5   6       25.50       68.83      9.43 o
  -3   5   6     3035.11     3228.27     58.49 o
  -2   5   6    38557.66    42409.20    131.22 o
  -1   5   6     4452.04     3930.37     65.10 o
   0   5   6     1946.54     1698.23     36.95 o
   1   5   6     2018.75     1734.25     43.80 o
   2   5   6       11.67       31.26     20.35 o
   3   5   6      281.32      275.43     20.58 o
   4   5   6      326.89      249.01     49.35 o
   5   5   6      136.02      137.96     52.30 o
   6   5   6     2283.41     2461.16     74.52 o
   7   5   6     3281.51     3602.66     90.48 o
   8   5   6     1037.06     1096.29     76.57 o
 -12   6   6       29.66       27.39     96.79 o
 -11   6   6      475.45      479.15    103.74 o
 -10   6   6     2914.85     2792.99    104.50 o
  -9   6   6     8866.46     9147.76    419.23 o
  -8   6   6     1673.32     1595.64     50.57 o
  -7   6   6    24996.40    25518.66    130.35 o
  -6   6   6     1350.18     1386.69     33.73 o
  -5   6   6    13112.73    13277.93    112.71 o
  -4   6   6      101.83      189.47     39.69 o
  -3   6   6     3783.98     3958.83     66.11 o
  -2   6   6     6324.30     7668.93     76.85 o
  -1   6   6     2728.31     2523.15     56.89 o
   0   6   6     2370.47     2144.55     40.11 o
   1   6   6     9857.99     9749.90     72.95 o
   2   6   6       73.78       97.08     35.34 o
   3   6   6     1001.88      903.16     24.52 o
   4   6   6        2.72       -9.87     46.23 o
   5   6   6    16716.05    17509.89    171.78 o
   6   6   6      185.93      125.80     61.52 o
   7   6   6       47.25       -1.57     68.30 o
   8   6   6     1710.23     1582.15     81.49 o
 -12   7   6       39.02       12.05     95.11 o
 -11   7   6     1212.53     1152.26    101.61 o
 -10   7   6      403.91      352.05     87.60 o
  -9   7   6     1097.98     1077.91     96.52 o
  -8   7   6       30.44       21.73     35.65 o
  -7   7   6     1076.19     1067.03     48.85 o
  -6   7   6     3355.73     3178.82     39.32 o
  -5   7   6     2463.82     2351.09     65.01 o
  -4   7   6      104.26      110.41     40.83 o
  -3   7   6    22145.54    23080.52    144.70 o
  -2   7   6      301.13      216.55     24.46 o
  -1   7   6     4971.14     4623.44     68.77 o
   0   7   6       77.70       36.46     42.07 o
   1   7   6      352.92      263.53     32.11 o
   2   7   6      825.67      815.83     41.65 o
   3   7   6      136.39       98.21     21.49 o
   4   7   6      736.61      723.91     50.85 o
   5   7   6       68.33       14.10     53.01 o
   6   7   6     3423.71     3362.81     79.41 o
   7   7   6     1920.03     2120.47     81.17 o
   8   7   6      690.86      735.43     74.18 o
 -11   8   6      926.84     1024.72    104.53 o
 -10   8   6     2327.59     2172.80    104.46 o
  -9   8   6      289.20      209.65     92.77 o
  -8   8   6     6118.27     6365.76    158.39 o
  -7   8   6      808.51      919.97     31.69 o
  -6   8   6     7601.28     7677.46     52.39 o
  -5   8   6      391.00      307.24     49.84 o
  -4   8   6     4963.46     4833.82     81.39 o
  -3   8   6      354.19      401.48     24.61 o
  -2   8   6      178.96      131.02     10.05 o
  -1   8   6      778.05      755.80     33.58 o
   0   8   6     7091.46     7386.13     91.26 o
   1   8   6       25.29       27.57     31.09 o
   2   8   6     5368.80     4853.56    114.25 o
   3   8   6     1429.79     1438.04     48.92 o
   4   8   6     4138.25     4624.44    197.12 o
   5   8   6      158.28      107.57     52.31 o
   6   8   6      209.03      261.14     60.19 o
   7   8   6      307.09      332.22     66.61 o
 -11   9   6       36.39       36.82     97.25 o
 -10   9   6     1031.55      811.85    101.45 o
  -9   9   6      188.17      176.72     87.47 o
  -8   9   6      439.50      473.06     57.91 o
  -7   9   6      142.37      128.52     45.46 o
  -6   9   6     1502.81     1563.74     62.65 o
  -5   9   6        0.50      -13.65     51.90 o
  -4   9   6     8504.08     8808.91     73.00 o
  -3   9   6      162.54      173.32     12.83 o
  -2   9   6     2891.66     2606.17     22.99 o
  -1   9   6      228.99      261.31     31.66 o
   0   9   6     3060.45     3104.95     67.91 o
   1   9   6     1836.97     2030.86     67.18 o
   2   9   6     1063.65     1027.58     42.02 o
   3   9   6       11.00       -2.73     40.74 o
   4   9   6       19.47        3.12     47.14 o
   5   9   6     1579.67     1559.25     62.29 o
   6   9   6     1539.88     1618.72     65.92 o
   7   9   6      250.47      164.79    108.28 o
 -11  10   6     1576.62     1686.37    120.37 o
 -10  10   6      110.56       45.88     99.67 o
  -9  10   6     5352.30     5472.60    134.66 o
  -8  10   6     2139.79     2073.86     65.55 o
  -7  10   6     3604.89     3702.63     69.53 o
  -6  10   6      179.96      179.88     43.81 o
  -5  10   6     4886.22     4301.70     96.14 o
  -4  10   6     2685.58     2600.97     32.07 o
  -3  10   6       19.93       34.43     14.68 o
  -2  10   6      238.39      188.85     15.11 o
  -1  10   6        6.37       18.20     17.32 o
   0  10   6       18.68       52.60     43.29 o
   1  10   6     1251.33     1199.40     60.74 o
   2  10   6        0.57      -30.30     42.96 o
   3  10   6     3291.96     3204.51     59.74 o
   4  10   6       16.64       11.44     46.49 o
   5  10   6      131.02      129.99     51.71 o
   6  10   6      313.86      259.90    109.31 o
   7  10   6      884.77      730.75    109.91 o
 -11  11   6     2102.04     2011.06    126.53 o
 -10  11   6      437.96      420.01     94.65 o
  -9  11   6      168.19      133.19     91.38 o
  -8  11   6        0.49      -31.14     53.29 o
  -7  11   6     2059.31     2148.48     62.93 o
  -6  11   6     2554.17     2427.08     77.02 o
  -5  11   6     5889.94     5697.42    102.08 o
  -4  11   6      673.43      639.31     23.66 o
  -3  11   6     4102.34     3946.90     36.83 o
  -2  11   6      533.12      457.32     39.47 o
  -1  11   6     4695.87     4508.56     63.73 o
   0  11   6     1409.36     1410.89     58.43 o
   1  11   6     4071.34     4088.83     84.79 o
   2  11   6      272.41      218.31     61.28 o
   3  11   6       18.36        9.40     39.28 o
   4  11   6     6357.57     6279.03     79.40 o
   5  11   6      539.52      565.03     55.86 o
   6  11   6      101.61       89.66    101.15 o
   7  11   6       75.96        6.46    115.41 o
 -11  12   6      187.20      155.62    105.90 o
 -10  12   6     4439.81     4508.30    138.96 o
  -9  12   6      658.04      643.98     64.15 o
  -8  12   6      938.24      897.35     68.34 o
  -7  12   6     1298.36     1237.00     60.73 o
  -6  12   6     3469.57     3539.77     67.72 o
  -5  12   6        6.89       64.13     66.86 o
  -4  12   6      121.15      100.43     20.43 o
  -3  12   6     1460.56     1483.36     29.39 o
  -2  12   6      420.26      296.04     18.54 o
  -1  12   6       22.63       15.33     20.09 o
   0  12   6        3.49       -2.91     35.64 o
   1  12   6       98.66       60.09     53.54 o
   2  12   6     3235.90     3397.25     90.65 o
   3  12   6     1041.05      970.65     78.25 o
   4  12   6     1230.25     1285.15     60.99 o
   5  12   6     1971.07     1907.24    111.40 o
   6  12   6      462.94      352.36     95.49 o
   7  12   6       81.85       66.15    116.14 o
 -10  13   6        8.64      -20.44    102.22 o
  -9  13   6     1443.83     1492.99     73.00 o
  -8  13   6     1045.19      937.75     62.83 o
  -7  13   6     1996.50     2004.23     66.09 o
  -6  13   6       42.17       -1.70     48.60 o
  -5  13   6      345.13      403.32     27.22 o
  -4  13   6     9863.83    10423.92     71.48 o
  -3  13   6      458.80      489.94     34.64 o
  -2  13   6     3571.89     3494.22     65.42 o
  -1  13   6     8984.72     8676.91     96.37 o
   0  13   6     3231.85     3094.24     39.13 o
   1  13   6     1036.68      899.90     62.37 o
   2  13   6     5172.48     5236.44    105.01 o
   3  13   6     1049.01      869.38     77.95 o
   4  13   6      430.50      456.70     84.45 o
   5  13   6       51.01        3.88     91.55 o
   6  13   6      405.30      232.93     97.74 o
 -10  14   6      427.53      303.73    102.88 o
  -9  14   6      285.11      274.05     66.86 o
  -8  14   6     3957.04     4028.93    132.07 o
  -7  14   6       37.88       24.13     56.81 o
  -6  14   6        4.67       21.48     49.95 o
  -5  14   6     8112.82     8391.17     66.39 o
  -4  14   6       88.89       62.17     25.65 o
  -3  14   6      354.59      300.25     35.65 o
  -2  14   6     1469.84     1444.57     27.38 o
  -1  14   6      327.99      277.76     24.13 o
   0  14   6     3417.33     3297.65     60.68 o
   1  14   6     2052.84     1991.68     73.22 o
   2  14   6     1506.57     1411.46     76.30 o
   3  14   6     6131.80     6426.22    124.14 o
   4  14   6      123.26       69.21     84.61 o
   5  14   6      445.27      345.39     98.72 o
   6  14   6      889.15      794.55    100.94 o
 -10  15   6     1719.37     1674.16    115.08 o
  -9  15   6      440.62      508.95     68.10 o
  -8  15   6        6.70       11.19     62.51 o
  -7  15   6      170.06      156.70     57.92 o
  -6  15   6     2277.80     2187.20     66.31 o
  -5  15   6     3018.78     2899.81     66.56 o
  -4  15   6      645.69      662.29     50.22 o
  -3  15   6     3537.29     3573.66     47.65 o
  -2  15   6    14272.80    14649.34    157.31 o
  -1  15   6      808.30      823.19     28.49 o
   0  15   6      726.79      702.10     31.00 o
   1  15   6    11866.39    12516.10    102.70 o
   2  15   6      472.84      427.08     70.37 o
   3  15   6      110.50      107.03     76.95 o
   4  15   6      774.47      739.61     93.18 o
   5  15   6       29.28      -13.78    100.87 o
   6  15   6      458.18      277.40    107.15 o
  -9  16   6      821.08      723.82     86.04 o
  -8  16   6      292.38      252.25     65.81 o
  -7  16   6     2269.71     2155.02     73.40 o
  -6  16   6     3665.41     3463.48    124.94 o
  -5  16   6      700.19      664.41     55.76 o
  -4  16   6      936.23      835.38     61.10 o
  -3  16   6     2572.87     2659.06    100.84 o
  -2  16   6      341.10      357.03     31.85 o
  -1  16   6     2343.94     2293.09     98.82 o
   0  16   6     2463.89     2530.43     40.83 o
   1  16   6      118.42      135.46     44.21 o
   2  16   6     3781.42     3891.06    100.87 o
   3  16   6      523.37      454.32     76.80 o
   4  16   6       24.14      -13.21     82.62 o
   5  16   6     2466.61     2408.96    114.81 o
  -9  17   6     2987.68     3034.73    111.36 o
  -8  17   6        5.53       43.31     66.11 o
  -7  17   6     1397.18     1429.23     68.69 o
  -6  17   6      616.08      594.92     60.78 o
  -5  17   6      553.08      450.84     52.48 o
  -4  17   6     6974.20     7323.00    165.15 o
  -3  17   6     1074.50      999.83     87.16 o
  -2  17   6        3.93        0.41     80.02 o
  -1  17   6     9028.63     9202.44    326.79 o
   0  17   6     1100.43     1038.21     35.03 o
   1  17   6       10.85       19.66     45.38 o
   2  17   6     3368.68     3419.48    106.55 o
   3  17   6      954.20      862.73     87.29 o
   4  17   6      793.02      780.53     93.84 o
   5  17   6      611.14      419.07     98.70 o
  -8  18   6     3069.69     3140.33     83.71 o
  -7  18   6       59.83       48.88     60.37 o
  -6  18   6       92.40       89.21     56.90 o
  -5  18   6      423.12      396.31     57.22 o
  -4  18   6     1142.82     1105.07     55.95 o
  -3  18   6     2612.42     2544.56    101.68 o
  -2  18   6     1200.41     1164.43     93.10 o
  -1  18   6      589.37      629.94     84.45 o
   0  18   6     5863.17     5640.87    126.36 o
   1  18   6      683.97      621.08     50.37 o
   2  18   6      209.92      158.64     53.40 o
   3  18   6     1736.81     1633.40     90.91 o
   4  18   6     1848.15     1464.79    102.09 o
  -8  19   6       42.07       83.40     66.71 o
  -7  19   6     1166.07     1118.13     70.59 o
  -6  19   6     5672.12     5756.87     92.26 o
  -5  19   6      575.42      634.60     58.05 o
  -4  19   6      182.55      160.25     50.17 o
  -3  19   6     4064.12     4093.07     70.64 o
  -2  19   6     7341.52     7672.22    142.72 o
  -1  19   6      114.43      112.46     81.71 o
   0  19   6     3020.88     3176.02    115.77 o
   1  19   6     2150.38     2380.93    110.06 o
   2  19   6       29.10       29.83     53.34 o
   3  19   6      149.20      154.79     70.79 o
   4  19   6      654.74      596.45     86.89 o
  -7  20   6      708.61      562.39     70.45 o
  -6  20   6      178.74      174.13     57.34 o
  -5  20   6       24.78        5.90     52.20 o
  -4  20   6      153.27      130.87     51.69 o
  -3  20   6     1536.11     1543.45     56.91 o
  -2  20   6      823.00      938.11     95.20 o
  -1  20   6      436.63      423.55     87.02 o
   0  20   6     2276.53     2568.99    115.81 o
   1  20   6     2291.05     2303.45    109.24 o
   2  20   6      188.57      249.43     93.31 o
   3  20   6      101.79      134.22     95.48 o
  -6  21   6      126.35      130.71     65.40 o
  -5  21   6     1251.89     1203.11     63.24 o
  -4  21   6     2802.55     2737.35    104.80 o
  -3  21   6      890.02      841.18     94.42 o
  -2  21   6       11.29        2.37     94.85 o
  -1  21   6     8033.35     9147.18    158.70 o
   0  21   6       49.75       60.86     89.30 o
   1  21   6      299.37      252.65     97.16 o
   2  21   6     1514.16     1442.37    108.77 o
  -5  22   6       96.64       87.52     99.85 o
  -4  22   6      196.86      148.98     89.37 o
  -3  22   6      280.97      297.10     96.89 o
  -2  22   6       46.88       53.02     87.12 o
  -1  22   6        9.88       33.92     86.41 o
   0  22   6      843.60      805.87     99.64 o
   1  22   6      842.81      881.99    100.74 o
  -3  23   6      179.73      136.00     92.37 o
  -2  23   6     4865.25     4955.15    137.57 o
  -1  23   6        4.24      -33.03     89.50 o
 -12   1   7      857.13      828.27     71.78 o
 -11   1   7     3288.34     3229.21     74.42 o
 -10   1   7      113.23      109.01     51.02 o
  -9   1   7       55.48       55.74     24.99 o
  -8   1   7      203.48      176.76     23.20 o
  -7   1   7      995.52      889.21     31.87 o
  -6   1   7     2485.96     2481.76     34.25 o
  -5   1   7     7256.43     6872.39     39.83 o
  -4   1   7    19848.66    19436.97     71.74 o
  -3   1   7     9806.15     9519.62     34.52 o
  -2   1   7     1535.24     1805.86     48.32 o
  -1   1   7     7929.20     8291.61     84.41 o
   0   1   7     6161.95     5656.14     55.31 o
   1   1   7     4744.19     4544.80     34.37 o
   2   1   7      170.13      142.40     24.95 o
   3   1   7      124.51      151.44     47.92 o
   4   1   7        0.71       11.00     52.19 o
   5   1   7      302.91      412.47     60.81 o
   6   1   7        5.04        8.97     65.94 o
   7   1   7       86.91      117.32     74.10 o
   8   1   7      132.61      179.32     78.42 o
 -12   2   7       64.20       82.15     56.10 o
 -11   2   7      150.61      102.34     53.60 o
 -10   2   7      798.57      791.32     56.53 o
  -9   2   7      733.57      775.65     28.17 o
  -8   2   7      124.55      128.88     23.09 o
  -7   2   7     1158.01     1044.70     33.22 o
  -6   2   7      897.47      916.26     30.79 o
  -5   2   7      101.71       95.69     23.82 o
  -4   2   7        8.26       20.79     12.33 o
  -3   2   7       54.11      117.70     10.77 o
  -2   2   7     8559.08     9102.22     61.20 o
  -1   2   7     1169.49     1010.56     27.00 o
   0   2   7       67.90       81.47     17.76 o
   1   2   7       35.68       14.82     22.01 o
   2   2   7        4.48        6.01     23.19 o
   3   2   7      421.67      357.61     42.21 o
   4   2   7     1338.91     1427.63     62.66 o
   5   2   7      849.33      830.24     65.59 o
   6   2   7      566.83      584.71     70.50 o
   7   2   7        3.47       36.62     68.51 o
   8   2   7        1.34       10.19     74.87 o
 -12   3   7      260.92      201.44     59.63 o
 -11   3   7       60.15       79.04     53.73 o
 -10   3   7     4068.33     3820.81     69.74 o
  -9   3   7       11.84       10.67     24.88 o
  -8   3   7     2223.01     2133.44     38.28 o
  -7   3   7     1384.80     1382.75     30.57 o
  -6   3   7     1812.03     1719.25     36.01 o
  -5   3   7     3854.53     3556.06     41.58 o
  -4   3   7     9479.85     9047.74     58.33 o
  -3   3   7        7.17       14.69      6.75 o
  -2   3   7    23980.60    25104.75     77.54 o
  -1   3   7     1510.91     1309.03     23.15 o
   0   3   7      128.08       87.15     21.42 o
   1   3   7     2681.45     2589.26     65.27 o
   2   3   7     1366.63     1388.14     47.09 o
   3   3   7      180.30      186.18     22.92 o
   4   3   7       86.39       37.27     53.50 o
   5   3   7      274.92      181.06     58.96 o
   6   3   7     4481.96     4686.27    100.09 o
   7   3   7       20.05       60.79     70.52 o
 -12   4   7       24.57      -19.11     94.70 o
 -11   4   7      170.93      169.15     54.16 o
 -10   4   7     3195.48     3429.90     83.08 o
  -9   4   7     2144.72     1921.06     38.67 o
  -8   4   7     2384.92     2319.33     50.15 o
  -7   4   7       39.59       34.72     24.51 o
  -6   4   7       85.38       67.70     28.15 o
  -5   4   7     2268.04     1955.74     49.06 o
  -4   4   7      567.53      482.13     27.93 o
  -3   4   7      866.43      859.12     30.68 o
  -2   4   7      424.67      305.02     22.89 o
  -1   4   7     1736.41     1833.50     56.94 o
   0   4   7      446.86      313.73     22.45 o
   1   4   7     2638.25     2925.24     35.86 o
   2   4   7      204.98      198.31     23.98 o
   3   4   7      389.94      339.76     34.46 o
   4   4   7     5574.37     5457.40    144.29 o
   5   4   7       11.10        2.08     59.69 o
   6   4   7      466.90      474.10     67.99 o
   7   4   7      135.62      130.19     73.36 o
 -12   5   7      750.00      650.38    112.81 o
 -11   5   7      287.68      278.96     91.15 o
 -10   5   7     1083.98     1155.96     64.31 o
  -9   5   7      141.10      141.03     41.69 o
  -8   5   7     2291.11     2233.76     78.34 o
  -7   5   7     6594.64     6363.26     47.32 o
  -6   5   7     5917.54     5859.94     56.71 o
  -5   5   7      295.85      253.95     29.18 o
  -4   5   7      755.36      818.00     32.29 o
  -3   5   7    52701.26    56288.60    209.73 o
  -2   5   7       18.22       30.34     26.56 o
  -1   5   7     7293.10     7521.77     91.36 o
   0   5   7    20891.49    22178.60    137.72 o
   1   5   7      814.51      807.53     26.50 o
   2   5   7       29.96       21.02     21.74 o
   3   5   7     5078.96     4870.45    112.04 o
   4   5   7      168.63      122.89     53.13 o
   5   5   7     3510.09     3947.95     80.64 o
   6   5   7     1623.30     1443.64     72.39 o
   7   5   7      375.52      459.87     72.01 o
 -12   6   7     1527.63     1541.04    114.03 o
 -11   6   7       13.03       25.01     88.22 o
 -10   6   7       14.94        1.16     96.29 o
  -9   6   7    10609.50    10696.63    243.65 o
  -8   6   7      315.38      326.56     32.40 o
  -7   6   7       86.62       66.87     27.50 o
  -6   6   7     8966.23     9208.81    104.53 o
  -5   6   7     1787.60     1872.38     58.41 o
  -4   6   7     2898.84     2879.52     62.66 o
  -3   6   7     1465.47     1586.08     54.71 o
  -2   6   7     3566.23     3237.72     45.73 o
  -1   6   7    25404.77    26362.86    158.45 o
   0   6   7      735.99      738.71     37.71 o
   1   6   7      385.05      416.52     38.06 o
   2   6   7       94.88       98.17     24.20 o
   3   6   7     3110.19     2769.46     59.75 o
   4   6   7     2556.56     2672.19     67.69 o
   5   6   7     1043.70     1013.43     61.90 o
   6   6   7     1191.44     1192.82     69.51 o
   7   6   7      683.85      772.17     70.97 o
 -12   7   7     2407.33     1989.72    116.44 o
 -11   7   7      553.94      558.32     95.71 o
 -10   7   7      832.50     1008.56    110.06 o
  -9   7   7      378.83      369.47     83.95 o
  -8   7   7     6638.43     7084.57    106.22 o
  -7   7   7      861.29      933.11     31.02 o
  -6   7   7     3458.22     3217.40     75.71 o
  -5   7   7     6686.42     6598.85     91.97 o
  -4   7   7    14450.74    14663.38    122.53 o
  -3   7   7     2833.94     2924.11     69.21 o
  -2   7   7    13766.38    13137.20     79.60 o
  -1   7   7     6641.38     7095.06     90.71 o
   0   7   7      976.16      909.48     56.91 o
   1   7   7     4241.78     4359.00    102.14 o
   2   7   7     4280.92     4360.63     77.08 o
   3   7   7     2077.17     2305.58     75.07 o
   4   7   7      677.13      619.38     66.41 o
   5   7   7     5213.33     5260.43    214.76 o
   6   7   7     3075.61     3542.64     86.32 o
   7   7   7       10.47       51.56     68.29 o
 -12   8   7      531.15      415.15    103.03 o
 -11   8   7      380.68      357.85     94.34 o
 -10   8   7    10070.28    10537.44    168.94 o
  -9   8   7     3325.56     3161.16    104.93 o
  -8   8   7     5177.02     5167.94     79.81 o
  -7   8   7     4287.68     4300.69     43.07 o
  -6   8   7       25.85       -5.20     55.62 o
  -5   8   7      445.46      485.00     52.84 o
  -4   8   7    13406.63    13862.78    125.95 o
  -3   8   7     9787.70    10447.89     72.51 o
  -2   8   7     5683.86     5551.49     58.27 o
  -1   8   7    20172.87    21888.95    147.88 o
   0   8   7     6667.98     6717.25     96.25 o
   1   8   7      986.94      855.09     42.32 o
   2   8   7     2992.68     3045.11     96.57 o
   3   8   7      981.03      999.49     47.77 o
   4   8   7     5557.38     5737.18     82.67 o
   5   8   7      259.71      279.54     58.03 o
   6   8   7      311.00      365.66     66.03 o
   7   8   7     4461.63     4655.58     96.78 o
 -11   9   7     4655.60     4642.43    138.03 o
 -10   9   7      603.16      538.15     93.77 o
  -9   9   7      298.88      353.74     61.16 o
  -8   9   7     2418.02     2325.77     71.97 o
  -7   9   7     8989.98     9166.58     90.06 o
  -6   9   7      869.03      672.28     26.05 o
  -5   9   7     1186.31     1041.04     63.18 o
  -4   9   7     1196.39     1177.95     74.80 o
  -3   9   7    34129.03    35820.35    289.83 o
  -2   9   7     2657.23     2654.89     45.83 o
  -1   9   7      425.79      304.15     36.05 o
   0   9   7     9293.93     9949.21    113.36 o
   1   9   7       63.20       59.21     53.79 o
   2   9   7      760.89      747.74     44.70 o
   3   9   7     2869.91     2719.80     62.88 o
   4   9   7      670.83      584.47     55.75 o
   5   9   7    10131.57    10822.50    110.07 o
   6   9   7     3000.99     2944.04     94.53 o
   7   9   7       87.38      130.85    101.02 o
 -11  10   7     2018.79     1888.86    121.41 o
 -10  10   7     4036.63     4081.38    137.27 o
  -9  10   7    19765.73    20628.55    682.99 o
  -8  10   7       19.35       23.71     53.57 o
  -7  10   7        4.27      -11.61     50.79 o
  -6  10   7     2671.53     2646.37     84.33 o
  -5  10   7     2518.72     2498.87     79.14 o
  -4  10   7     4495.09     3921.17     94.12 o
  -3  10   7     5295.73     5594.66     62.77 o
  -2  10   7     4909.44     4767.47     57.30 o
  -1  10   7    18824.38    19411.30    474.61 o
   0  10   7     2835.87     2808.92     73.10 o
   1  10   7      454.61      382.15     60.19 o
   2  10   7     1262.72     1279.38     87.82 o
   3  10   7    11312.24    11487.03    153.22 o
   4  10   7     3239.73     3642.08    106.74 o
   5  10   7     1670.78     1796.22    127.45 o
   6  10   7     1607.65     1585.55    123.05 o
 -11  11   7      942.71      977.46    105.53 o
 -10  11   7     4015.81     3851.45    125.53 o
  -9  11   7        2.76       34.61     60.44 o
  -8  11   7     6114.92     6149.43     87.34 o
  -7  11   7      594.41      609.39     54.26 o
  -6  11   7       46.50       97.36     65.38 o
  -5  11   7     2943.36     2911.07     36.16 o
  -4  11   7    14909.46    15176.89    134.62 o
  -3  11   7     4796.54     4728.25     54.79 o
  -2  11   7    30413.02    32589.12    131.08 o
  -1  11   7      478.12      400.77     39.63 o
   0  11   7      105.19      108.33     51.67 o
   1  11   7     3610.12     3458.44     87.79 o
   2  11   7      685.26      680.77     73.48 o
   3  11   7     1613.56     1723.61     56.86 o
   4  11   7      333.64      454.65     56.52 o
   5  11   7     4354.00     4751.81    137.80 o
   6  11   7     5814.35     6395.81    153.50 o
 -11  12   7       83.99      102.34    112.70 o
 -10  12   7     7196.48     7804.71    161.49 o
  -9  12   7     2137.89     2149.46     75.37 o
  -8  12   7    10860.36    11809.13    197.61 o
  -7  12   7     3746.05     3850.17    172.22 o
  -6  12   7      186.61      201.97     73.50 o
  -5  12   7        0.15        5.87     20.21 o
  -4  12   7     5864.01     5886.72    132.27 o
  -3  12   7      576.71      697.53     17.62 o
  -2  12   7     6416.14     6328.63     40.78 o
  -1  12   7     4174.87     4017.80     68.44 o
   0  12   7     6745.46     6845.90    101.96 o
   1  12   7       53.96       36.84     54.85 o
   2  12   7      270.46      260.81     71.17 o
   3  12   7     1156.30     1096.14     88.37 o
   4  12   7     8185.53     8612.97    226.53 o
   5  12   7      155.56      162.52    103.39 o
   6  12   7       50.94       49.01     95.20 o
 -10  13   7      573.16      635.19    110.74 o
  -9  13   7       18.76       43.21     63.51 o
  -8  13   7     3222.55     3188.16    214.48 o
  -7  13   7     5162.35     4992.35     81.71 o
  -6  13   7     1564.42     1492.52     57.74 o
  -5  13   7      674.95      593.60     74.60 o
  -4  13   7      723.09      784.53     74.60 o
  -3  13   7    21610.55    22878.62    113.09 o
  -2  13   7     6414.89     6630.74     43.75 o
  -1  13   7     3919.04     4092.03     62.82 o
   0  13   7     2538.11     2499.63     58.26 o
   1  13   7        7.73       20.77     56.40 o
   2  13   7       69.69      147.55     68.68 o
   3  13   7       66.51       45.73     78.02 o
   4  13   7      318.57      299.75     93.37 o
   5  13   7     5532.67     5725.36    147.54 o
   6  13   7     1955.67     1884.39    123.95 o
 -10  14   7       11.63      -47.52    106.16 o
  -9  14   7     7883.33     8593.01    396.38 o
  -8  14   7      211.93      155.68     58.55 o
  -7  14   7     3787.37     3874.02     80.30 o
  -6  14   7     1591.81     1573.26     65.20 o
  -5  14   7      839.85      854.58     82.17 o
  -4  14   7     1299.87     1171.97     83.51 o
  -3  14   7      142.59      148.03     75.16 o
  -2  14   7     2949.14     3181.44     67.60 o
  -1  14   7     6045.17     6170.54     74.14 o
   0  14   7       49.80       54.35     42.05 o
   1  14   7      483.41      423.81     63.97 o
   2  14   7       39.58       46.54     68.70 o
   3  14   7     5346.79     5482.44    124.89 o
   4  14   7      136.38      100.54     92.74 o
   5  14   7      560.50      451.71    106.50 o
 -10  15   7      459.75      442.66     78.25 o
  -9  15   7       53.01       54.42     68.05 o
  -8  15   7     2032.10     1896.67     73.74 o
  -7  15   7     1425.22     1330.61     66.97 o
  -6  15   7     2853.57     3033.92     72.53 o
  -5  15   7        6.51       15.17     78.89 o
  -4  15   7     6159.64     6087.92    125.40 o
  -3  15   7     1683.17     1731.83     94.15 o
  -2  15   7     6423.63     7003.86    127.89 o
  -1  15   7        0.89        1.65     23.71 o
   0  15   7        7.47      -14.66     43.46 o
   1  15   7      311.49      302.36     61.59 o
   2  15   7        9.16       22.15     68.44 o
   3  15   7       54.35       32.38     83.66 o
   4  15   7      372.06      270.61     92.54 o
   5  15   7     1867.26     1821.60    122.15 o
  -9  16   7       94.70       53.22     67.79 o
  -8  16   7     1725.84     1842.51     76.46 o
  -7  16   7       28.85       34.77     57.63 o
  -6  16   7     5081.22     5025.99     82.48 o
  -5  16   7      518.75      542.51     55.96 o
  -4  16   7      282.74      303.25     82.38 o
  -3  16   7      166.97      199.70     77.28 o
  -2  16   7     1229.48     1112.68     89.04 o
  -1  16   7     3168.50     3215.87    107.28 o
   0  16   7     3700.23     3593.53     66.96 o
   1  16   7       22.13       16.78     48.15 o
   2  16   7     4846.91     4941.59    111.84 o
   3  16   7      115.47      136.87     76.12 o
   4  16   7     2251.42     2299.56    109.23 o
   5  16   7       13.54      -24.18     85.91 o
  -9  17   7       20.70       23.85     68.38 o
  -8  17   7        5.43       17.34     68.49 o
  -7  17   7      637.01      637.55     67.25 o
  -6  17   7      794.33      731.73    106.98 o
  -5  17   7     4580.95     4748.69     79.39 o
  -4  17   7     1873.64     2152.53    102.53 o
  -3  17   7     1589.08     1715.05     99.87 o
  -2  17   7      147.25      104.94     85.46 o
  -1  17   7     1034.88     1295.83     94.84 o
   0  17   7       24.78       32.99     44.81 o
   1  17   7       12.85       46.79     49.75 o
   2  17   7      288.35      355.98     75.25 o
   3  17   7       47.67       99.27     79.30 o
   4  17   7      272.06      283.91     96.81 o
  -8  18   7      214.04      215.18     67.84 o
  -7  18   7     6614.32     6891.76    198.41 o
  -6  18   7       53.02       10.47     57.97 o
  -5  18   7     3093.29     3266.76    127.02 o
  -4  18   7      953.13     1045.75     59.37 o
  -3  18   7      134.72       94.22     86.37 o
  -2  18   7      315.72      350.44     86.88 o
  -1  18   7     4050.18     4233.03    124.50 o
   0  18   7      638.90      653.58     91.72 o
   1  18   7     4526.14     4690.84     87.53 o
   2  18   7       58.02       55.29     53.29 o
   3  18   7     1713.76     1460.87     90.84 o
   4  18   7       17.96       50.70     83.09 o
  -8  19   7       32.16       25.20     67.07 o
  -7  19   7        3.74        3.74     64.50 o
  -6  19   7     2030.31     2011.88     74.51 o
  -5  19   7     2146.65     2272.60    106.05 o
  -4  19   7     2872.12     2855.70    162.51 o
  -3  19   7       18.36       54.03     81.97 o
  -2  19   7       14.60       37.02     83.29 o
  -1  19   7      854.48      868.13    101.09 o
   0  19   7     2156.36     2098.61    109.28 o
   1  19   7        7.93      -35.09     95.04 o
   2  19   7      548.86      421.99     59.14 o
   3  19   7      630.45      598.43     78.90 o
  -7  20   7      249.61      204.31     64.68 o
  -6  20   7     5179.70     5511.83     91.63 o
  -5  20   7       28.04       18.30     54.58 o
  -4  20   7      315.19      280.34     53.27 o
  -3  20   7     1367.02     1358.04     59.34 o
  -2  20   7       29.66       26.65     89.35 o
  -1  20   7      558.48      566.94    101.44 o
   0  20   7     1715.72     1698.81    115.25 o
   1  20   7      613.85      637.22    104.94 o
   2  20   7     5237.82     5601.84    148.99 o
  -6  21   7     1210.08     1193.85     69.03 o
  -5  21   7     2602.58     2679.72     74.90 o
  -4  21   7      384.52      417.69     56.07 o
  -3  21   7      440.42      404.26     94.65 o
  -2  21   7       14.26       82.06    100.13 o
  -1  21   7     1875.80     1820.63    115.89 o
   0  21   7     2620.79     2568.41    116.25 o
   1  21   7      425.71      526.88     97.00 o
  -4  22   7     2482.39     2742.40    122.19 o
  -3  22   7      268.21      204.77    100.48 o
  -2  22   7       82.71      137.75    100.55 o
  -1  22   7        3.15      -35.23     98.68 o
   0  22   7       17.10       25.10     97.92 o
 -12   0   8    10175.27    10804.45    160.24 o
 -11   0   8      288.76      232.24     77.42 o
 -10   0   8    21147.34    22331.88    188.43 o
  -9   0   8      616.12      600.00     39.05 o
  -8   0   8      241.28      264.99     35.81 o
  -7   0   8    10546.30    11091.22    101.46 o
  -6   0   8     9360.45     9573.97    135.60 o
  -5   0   8      341.19      202.76     20.55 o
  -4   0   8      946.15      998.37     25.51 o
  -3   0   8    12204.88    12168.00     77.60 o
  -2   0   8    41569.16    43995.27    231.17 o
  -1   0   8      523.60      686.90     32.04 o
   0   0   8     4784.07     5017.88     53.14 o
   1   0   8       58.45       89.02     30.44 o
   2   0   8    13855.12    13912.42    148.31 o
   3   0   8      140.22      242.62     73.33 o
   4   0   8     1274.60     1339.59     98.47 o
   5   0   8     6309.78     6628.70    138.82 o
   6   0   8     1910.67     2271.87    122.42 o
   7   0   8     1407.95     1165.46    118.74 o
 -12   1   8     3696.80     3835.60    154.34 o
 -11   1   8     1462.07     1464.33     62.90 o
 -10   1   8     1969.03     1842.59     43.30 o
  -9   1   8     4229.35     4481.37     42.49 o
  -8   1   8     2236.75     2158.85     33.30 o
  -7   1   8      134.96      151.95     30.62 o
  -6   1   8     1830.61     1792.73     29.22 o
  -5   1   8    10838.78    10769.67     52.42 o
  -4   1   8    29696.91    29795.66    173.89 o
  -3   1   8     4132.39     3625.03     26.20 o
  -2   1   8       98.29      149.67     27.69 o
  -1   1   8     1664.41     1377.21     26.09 o
   0   1   8      818.34      858.30     24.44 o
   1   1   8     2428.23     2334.49     42.21 o
   2   1   8       53.52       47.85     27.40 o
   3   1   8     5040.71     5156.04     81.06 o
   4   1   8    14179.72    14851.01    123.83 o
   5   1   8     5449.41     5655.90     95.36 o
   6   1   8        2.08        0.08     70.47 o
   7   1   8      245.83      227.77     77.74 o
 -12   2   8       30.20       21.08     58.71 o
 -11   2   8    15977.72    16692.57    124.98 o
 -10   2   8     1313.63     1301.48     42.49 o
  -9   2   8     9160.23     9283.96     55.12 o
  -8   2   8     9106.53     9039.95     51.74 o
  -7   2   8     2321.75     2256.31     34.70 o
  -6   2   8     2462.71     2118.92     31.35 o
  -5   2   8     4723.53     4775.37     59.25 o
  -4   2   8     3697.42     3760.99     36.99 o
  -3   2   8    24866.18    25810.75    143.94 o
  -2   2   8     7368.98     7473.67     76.29 o
  -1   2   8     7167.25     6417.19     53.08 o
   0   2   8      191.91      165.31     25.10 o
   1   2   8     5399.54     5305.09     66.36 o
   2   2   8      749.44      637.48     30.27 o
   3   2   8    18131.02    18953.22    166.10 o
   4   2   8       79.14      115.21     60.00 o
   5   2   8      412.25      475.20     66.49 o
   6   2   8     2807.15     2750.51     90.62 o
   7   2   8       18.25      -18.34     76.45 o
 -12   3   8     1863.87     1990.05     73.15 o
 -11   3   8      632.82      628.92     58.96 o
 -10   3   8     1118.13     1108.94     40.52 o
  -9   3   8     5173.25     4736.41     43.29 o
  -8   3   8     2294.37     2213.21     33.51 o
  -7   3   8      696.34      698.15     35.21 o
  -6   3   8      102.31      147.54     29.58 o
  -5   3   8     6019.12     5045.65     49.52 o
  -4   3   8     5668.02     5274.31     26.85 o
  -3   3   8     8633.36     8972.07    130.16 o
  -2   3   8       77.37       81.73     23.19 o
  -1   3   8     1199.56     1164.05     25.29 o
   0   3   8      350.90      276.36     25.45 o
   1   3   8     1433.79     1370.20     32.02 o
   2   3   8      712.93      664.71     30.22 o
   3   3   8     7766.99     7927.59    125.48 o
   4   3   8    11486.94    11721.75    192.58 o
   5   3   8     3432.28     3590.92     84.95 o
   6   3   8       14.87       21.31     70.15 o
   7   3   8       25.70      -12.57     69.47 o
 -12   4   8     4108.67     4153.97    130.40 o
 -11   4   8      125.19      114.67     53.31 o
 -10   4   8    11598.34    12151.14     91.25 o
  -9   4   8      289.56      296.12     32.58 o
  -8   4   8    10806.68    11322.79     71.38 o
  -7   4   8      603.27      617.74     35.62 o
  -6   4   8     8533.34     8428.22     65.29 o
  -5   4   8     4821.91     4705.63     50.47 o
  -4   4   8       25.25       10.14     27.16 o
  -3   4   8     9410.54     9589.91     67.58 o
  -2   4   8    18321.93    17708.32    108.84 o
  -1   4   8      134.25      155.91     26.50 o
   0   4   8     2844.14     2739.94     42.58 o
   1   4   8     1656.85     1611.34     38.91 o
   2   4   8    14469.92    14835.45    163.73 o
   3   4   8     5211.31     5555.75     81.69 o
   4   4   8     2942.65     2852.90     73.20 o
   5   4   8     2273.19     2242.50     74.93 o
   6   4   8      190.37      214.93     66.21 o
   7   4   8       18.69       22.05     77.33 o
 -12   5   8     1874.41     1798.14    122.41 o
 -11   5   8      366.81      364.60     90.36 o
 -10   5   8     1127.95     1148.14     54.83 o
  -9   5   8     3747.21     3687.11     61.73 o
  -8   5   8     3769.62     3808.30     41.71 o
  -7   5   8      134.04      142.54     34.92 o
  -6   5   8     4764.26     4605.28     98.89 o
  -5   5   8     1709.67     1677.54     50.48 o
  -4   5   8    13411.15    13024.45     78.16 o
  -3   5   8     7550.34     7281.07    186.12 o
  -2   5   8      579.57      615.54     52.30 o
  -1   5   8     7085.35     7203.54     98.61 o
   0   5   8      331.06      429.55     26.83 o
   1   5   8     1597.70     1644.36     34.54 o
   2   5   8      154.46      163.50     27.92 o
   3   5   8     4153.42     4008.78     52.75 o
   4   5   8     3628.65     4068.43     82.06 o
   5   5   8      954.05      991.40     67.87 o
   6   5   8      244.57      309.81     69.85 o
   7   5   8       26.64       12.86     75.15 o
 -12   6   8      104.01      118.29    101.22 o
 -11   6   8     8114.16     8723.13    159.80 o
 -10   6   8      949.54      866.26     92.21 o
  -9   6   8     5133.96     5365.94    184.36 o
  -8   6   8      288.52      292.13     31.90 o
  -7   6   8     3145.11     3072.70     77.79 o
  -6   6   8      208.06      208.62     48.87 o
  -5   6   8    12230.63    11411.59   1065.01 o
  -4   6   8     1329.65     1401.34     56.97 o
  -3   6   8    12266.76    11639.37    212.68 o
  -2   6   8     4724.99     5003.72     57.16 o
  -1   6   8     7687.94     7588.06    101.84 o
   0   6   8     1793.94     1796.97     48.25 o
   1   6   8     9056.93     9035.33    103.62 o
   2   6   8      358.44      301.66     28.27 o
   3   6   8     2714.48     2938.53     54.26 o
   4   6   8       53.95       44.77     55.43 o
   5   6   8      441.36      318.46     64.69 o
   6   6   8     1314.63     1258.68     77.11 o
   7   6   8      221.62      231.67     74.53 o
 -12   7   8      228.29      202.43     99.91 o
 -11   7   8      843.44      747.53    106.17 o
 -10   7   8       96.45      111.51     82.43 o
  -9   7   8     1803.95     1671.20     96.38 o
  -8   7   8        0.91        1.20     31.03 o
  -7   7   8     3135.75     3173.88     82.02 o
  -6   7   8      798.13      799.38     58.96 o
  -5   7   8     7295.99     5422.67    853.70 o
  -4   7   8     1468.87     1543.09     61.18 o
  -3   7   8    13172.44    13316.91     81.02 o
  -2   7   8     1750.99     1775.34     68.11 o
  -1   7   8      168.27      192.55     51.05 o
   0   7   8     1112.77      972.14     63.77 o
   1   7   8     1108.51     1098.43     48.41 o
   2   7   8     1779.98     1765.26     36.03 o
   3   7   8      308.36      285.69     27.42 o
   4   7   8      303.45      214.94     57.10 o
   5   7   8     1204.71     1457.96     72.69 o
   6   7   8      540.49      503.96     69.11 o
 -12   8   8     1818.71     1855.12    121.58 o
 -11   8   8      164.20      198.54     93.92 o
 -10   8   8     8776.98     8473.05    154.29 o
  -9   8   8      654.91      630.58     57.84 o
  -8   8   8     1055.14     1116.94     61.85 o
  -7   8   8     1672.23     1671.41     56.19 o
  -6   8   8     1218.28     1190.80     66.60 o
  -5   8   8       17.90       11.78      4.41 o
  -4   8   8     2826.74     2352.64     70.82 o
  -3   8   8     2053.30     2286.82    127.44 o
  -2   8   8     7702.07     7974.68    148.10 o
  -1   8   8     2723.57     2575.18     71.85 o
   0   8   8     2341.28     2380.74     75.69 o
   1   8   8       31.23       14.46     38.45 o
   2   8   8     2990.52     3152.64     81.52 o
   3   8   8       63.62       83.79     52.23 o
   4   8   8     2286.57     2541.30     72.59 o
   5   8   8      371.10      319.43     60.67 o
   6   8   8      145.21      200.26     64.80 o
 -11   9   8       12.40       45.24    105.62 o
 -10   9   8      414.91      371.29     96.40 o
  -9   9   8        4.03       28.36     58.34 o
  -8   9   8      800.31      820.57     56.56 o
  -7   9   8      356.12      340.21     70.48 o
  -6   9   8     3909.64     3610.01     88.67 o
  -5   9   8        3.65       14.92      7.34 o
  -4   9   8     7233.79     6768.18    103.24 o
  -3   9   8       34.16       37.44     29.92 o
  -2   9   8     5116.54     4927.28     88.04 o
  -1   9   8        4.41        2.71     49.83 o
   0   9   8      199.28      134.88     56.77 o
   1   9   8     1619.34     1489.67     75.55 o
   2   9   8       28.91       42.46     45.28 o
   3   9   8      187.92      124.43     50.58 o
   4   9   8     2023.52     2216.11     70.26 o
   5   9   8      515.41      470.58     63.27 o
   6   9   8      921.98     1055.27     73.34 o
 -11  10   8     1980.41     1778.54    120.88 o
 -10  10   8       31.84       -7.45    100.76 o
  -9  10   8     6335.80     6375.10    102.42 o
  -8  10   8      597.08      559.31     57.35 o
  -7  10   8     2143.40     2146.87     87.06 o
  -6  10   8      874.33      902.65     71.48 o
  -5  10   8      811.40      845.57     68.56 o
  -4  10   8     5169.43     5729.87    102.42 o
  -3  10   8       87.80       62.07     31.02 o
  -2  10   8      607.62      579.56     40.20 o
  -1  10   8     5509.14     5786.27    115.44 o
   0  10   8       13.22       14.58     53.98 o
   1  10   8     2060.96     2091.57     83.42 o
   2  10   8     1377.65     1467.29     54.82 o
   3  10   8     1296.48     1328.98     58.27 o
   4  10   8      185.01      209.10     55.37 o
   5  10   8       62.00       56.58     62.59 o
   6  10   8      351.50      309.83    103.18 o
 -11  11   8       34.65       39.48    100.29 o
 -10  11   8      137.91       83.21     90.86 o
  -9  11   8      201.81      142.50     63.40 o
  -8  11   8      287.81      231.64     58.80 o
  -7  11   8     2202.92     2150.57     91.22 o
  -6  11   8       89.11      123.24     67.44 o
  -5  11   8     6362.70     6778.89    115.70 o
  -4  11   8     1547.09     1504.56     77.91 o
  -3  11   8     2040.62     1682.49     67.45 o
  -2  11   8       25.38       15.01     37.62 o
  -1  11   8     8846.52     8924.39    175.82 o
   0  11   8     1164.67     1162.93     66.51 o
   1  11   8     1007.37     1168.19     76.66 o
   2  11   8      289.68      295.22     72.67 o
   3  11   8       44.70      102.81     50.27 o
   4  11   8      127.14      109.58     55.88 o
   5  11   8      188.06      170.31    101.19 o
   6  11   8      229.15      223.36    112.84 o
 -11  12   8      861.89      832.87    111.88 o
 -10  12   8      458.97      445.51     68.57 o
  -9  12   8       51.43       30.20     61.34 o
  -8  12   8     7987.18     8248.49    101.02 o
  -7  12   8       13.67       -6.49     54.09 o
  -6  12   8        3.13      -25.39     68.86 o
  -5  12   8     3348.01     3584.05     99.42 o
  -4  12   8       72.60       73.58     70.83 o
  -3  12   8     1419.76     1287.39    140.90 o
  -2  12   8        0.01       -5.97     35.11 o
  -1  12   8      137.44      128.15     42.85 o
   0  12   8     8807.65     9062.52    122.27 o
   1  12   8      354.16      340.61     68.15 o
   2  12   8     1280.52     1214.06     86.94 o
   3  12   8     1293.09     1469.39    100.65 o
   4  12   8       94.10       78.56     53.46 o
   5  12   8       16.94       75.18     96.59 o
 -10  13   8       68.98       84.01     70.27 o
  -9  13   8     1568.86     1571.13     73.51 o
  -8  13   8      833.19      757.10     64.32 o
  -7  13   8      134.67       76.24     56.29 o
  -6  13   8     4655.46     4606.03    111.75 o
  -5  13   8     2827.44     2842.22     98.80 o
  -4  13   8      213.75      235.02     73.85 o
  -3  13   8     1051.08      897.15     36.61 o
  -2  13   8     4232.66     4267.55     64.15 o
  -1  13   8       30.10       24.78     42.70 o
   0  13   8      194.40      207.92     48.80 o
   1  13   8     2330.80     2343.31     86.71 o
   2  13   8      676.80      788.34     82.63 o
   3  13   8       35.90       52.00     81.35 o
   4  13   8      713.01      645.47     90.22 o
   5  13   8      331.00      312.96     95.80 o
 -10  14   8     1735.42     1758.11     83.00 o
  -9  14   8     1470.76     1434.23     73.65 o
  -8  14   8      333.87      335.00     62.75 o
  -7  14   8     2029.07     1905.65     77.14 o
  -6  14   8      777.46      687.93     81.87 o
  -5  14   8     1428.04     1328.29     88.24 o
  -4  14   8      297.91      229.88     76.56 o
  -3  14   8     1546.36     1553.18     88.65 o
  -2  14   8     3968.25     3869.99    190.68 o
  -1  14   8      106.58       84.92     42.64 o
   0  14   8     3170.43     2864.62     85.11 o
   1  14   8     6362.32     6749.47    120.12 o
   2  14   8      504.83      544.97     82.12 o
   3  14   8      440.05      401.89     83.15 o
   4  14   8      508.02      431.90     95.39 o
   5  14   8     1285.99     1204.62    102.55 o
 -10  15   8      307.78      334.51     71.43 o
  -9  15   8      157.04      104.56     69.06 o
  -8  15   8      410.07      379.54     65.78 o
  -7  15   8     4140.46     3864.87     79.91 o
  -6  15   8       49.71       61.82     79.31 o
  -5  15   8     2655.30     2812.01    108.39 o
  -4  15   8     7800.71     8127.31    138.85 o
  -3  15   8       85.09       40.47     80.95 o
  -2  15   8       44.15       13.19     78.43 o
  -1  15   8     4692.03     4695.78     72.67 o
   0  15   8       86.91       73.48     45.55 o
   1  15   8      274.17      269.31     70.04 o
   2  15   8     2468.69     2313.24     98.33 o
   3  15   8       70.22       69.23     85.75 o
   4  15   8     2754.05     2658.09    120.85 o
  -9  16   8      203.07      179.35     66.85 o
  -8  16   8     1931.07     1940.34     76.78 o
  -7  16   8        1.45      -13.68     58.81 o
  -6  16   8      725.46      621.13     60.84 o
  -5  16   8     2854.35     2803.54    105.76 o
  -4  16   8       66.87       92.00     81.54 o
  -3  16   8     4550.70     4743.83    119.50 o
  -2  16   8     1911.17     2062.78    100.89 o
  -1  16   8      478.10      330.82     64.32 o
   0  16   8     4502.44     4787.25    101.39 o
   1  16   8      129.88       86.98     53.18 o
   2  16   8      156.05      122.27     73.14 o
   3  16   8     1701.28     1830.81    100.80 o
   4  16   8       41.49       38.12     95.91 o
  -9  17   8     2925.34     3021.45     89.28 o
  -8  17   8       36.96       18.64     65.05 o
  -7  17   8        1.66        7.86     62.14 o
  -6  17   8     5085.65     5373.02    200.36 o
  -5  17   8     3321.18     3474.80    118.96 o
  -4  17   8       55.44       42.23     80.71 o
  -3  17   8     7092.32     7322.68    141.87 o
  -2  17   8     4720.26     4817.02    122.76 o
  -1  17   8      136.01      133.03     86.36 o
   0  17   8     1457.06     1316.29     57.61 o
   1  17   8     2646.49     2733.50    104.95 o
   2  17   8      993.78     1008.98     87.53 o
   3  17   8      237.14      255.00     82.53 o
  -8  18   8      354.99      292.28     66.67 o
  -7  18   8      460.33      460.55     66.36 o
  -6  18   8     1387.87     1436.05     76.48 o
  -5  18   8     3065.98     2956.28    120.00 o
  -4  18   8      155.22       97.96     84.02 o
  -3  18   8      426.99      382.42     89.56 o
  -2  18   8     2230.11     2032.47    107.78 o
  -1  18   8       94.79      126.02     86.31 o
   0  18   8       86.66       33.92     88.73 o
   1  18   8      189.50      245.55     56.43 o
   2  18   8      606.84      603.30     62.59 o
   3  18   8      732.39      716.65     90.24 o
  -7  19   8     2334.99     2272.02     78.72 o
  -6  19   8      793.81      740.93     85.54 o
  -5  19   8        7.80       -7.98     55.84 o
  -4  19   8     7224.27     8131.58    158.93 o
  -3  19   8      205.11      169.51     96.01 o
  -2  19   8      132.84      170.68     97.68 o
  -1  19   8     5014.78     5378.71    143.84 o
   0  19   8      444.03      409.53    103.87 o
   1  19   8     1204.93     1243.20    115.14 o
   2  19   8     1839.83     1814.80    113.53 o
  -7  20   8      455.35      409.68     67.70 o
  -6  20   8      123.52      106.59     58.21 o
  -5  20   8     1552.93     1550.75     68.23 o
  -4  20   8      228.97      207.71     55.90 o
  -3  20   8     1815.01     1754.78    108.24 o
  -2  20   8     1073.78     1076.37    106.41 o
  -1  20   8       77.42       78.64    102.13 o
   0  20   8      142.53      108.61     92.60 o
   1  20   8      254.18      300.88     98.25 o
  -6  21   8      823.43      871.76     67.82 o
  -5  21   8     3829.43     3907.35    272.94 o
  -4  21   8        0.51        4.25     50.99 o
  -3  21   8     2858.94     2856.55    125.69 o
  -2  21   8     1779.94     1806.82    112.58 o
  -1  21   8       41.75      110.09     98.50 o
   0  21   8      180.82      182.18    102.36 o
  -4  22   8      229.01      222.74    100.12 o
  -3  22   8     2434.07     2499.16    119.67 o
  -2  22   8     1573.57     1689.48    110.99 o
 -12   1   9        1.04      -34.21     59.62 o
 -11   1   9       56.01       53.33     57.43 o
 -10   1   9      816.56      769.09     33.16 o
  -9   1   9     1394.92     1367.46     34.44 o
  -8   1   9     5153.81     5109.66     75.51 o
  -7   1   9     3119.75     3007.88     43.43 o
  -6   1   9      586.95      424.62     19.55 o
  -5   1   9    16627.00    16737.56    126.75 o
  -4   1   9     5031.32     5175.30     31.07 o
  -3   1   9       27.13       48.05     16.01 o
  -2   1   9     6020.60     6288.92     50.67 o
  -1   1   9     1319.20     1251.74     28.01 o
   0   1   9       80.50       53.11     23.14 o
   1   1   9      646.69      623.01     26.68 o
   2   1   9       94.81       44.75     29.56 o
   3   1   9      640.14      833.07     64.62 o
   4   1   9       50.67      117.67     64.67 o
   5   1   9      189.22      176.55     67.43 o
   6   1   9      168.12      103.99     76.24 o
 -12   2   9       27.51       16.32     58.30 o
 -11   2   9      387.17      410.33     59.80 o
 -10   2   9      174.45      181.46     29.70 o
  -9   2   9       20.47       -2.74     28.35 o
  -8   2   9        8.45        4.89     33.67 o
  -7   2   9     1279.06     1355.53     32.27 o
  -6   2   9      806.00      733.61     28.00 o
  -5   2   9       20.78       29.51     14.69 o
  -4   2   9       75.31       34.78     13.73 o
  -3   2   9      558.67      487.58     18.06 o
  -2   2   9      347.88      274.08     26.61 o
  -1   2   9       76.95       66.47     22.03 o
   0   2   9     1087.46     1233.49     28.89 o
   1   2   9     3713.52     3456.15     44.60 o
   2   2   9       11.27      -16.30     28.34 o
   3   2   9      380.04      411.48     60.38 o
   4   2   9       80.39       32.57     63.04 o
   5   2   9       21.08        4.14     70.75 o
   6   2   9       21.31       10.12     74.80 o
 -12   3   9       52.88       32.19     61.36 o
 -11   3   9      351.14      316.53     55.02 o
 -10   3   9      643.33      633.12     31.60 o
  -9   3   9     2090.95     1993.70     36.24 o
  -8   3   9      678.70      647.20     32.46 o
  -7   3   9     2718.27     2637.26     38.66 o
  -6   3   9    22074.62    21932.80    137.96 o
  -5   3   9      780.07      933.31     28.67 o
  -4   3   9     7543.67     7227.35     81.66 o
  -3   3   9    18896.18    20422.39     60.82 o
  -2   3   9       39.74       29.33     23.99 o
  -1   3   9      357.34      440.74     24.53 o
   0   3   9     4751.36     4799.91     48.30 o
   1   3   9       16.37       48.19     28.44 o
   2   3   9     1581.35     1692.43     37.48 o
   3   3   9      287.50      175.85     29.68 o
   4   3   9      263.40      373.42     63.68 o
   5   3   9      533.88      681.40     69.13 o
   6   3   9      177.81      220.85     75.08 o
 -12   4   9     2148.43     2266.18    114.47 o
 -11   4   9      292.94      306.56     55.84 o
 -10   4   9       39.82       52.47     36.38 o
  -9   4   9     3319.04     3096.76     40.09 o
  -8   4   9      743.75      674.92     45.66 o
  -7   4   9     1674.41     1405.10     41.72 o
  -6   4   9     4823.95     5082.69     67.42 o
  -5   4   9     1274.16     1315.99     38.32 o
  -4   4   9    18069.13    19846.20    139.44 o
  -3   4   9     3498.98     3612.54     61.81 o
  -2   4   9       39.42       72.19     26.51 o
  -1   4   9     1582.43     1491.88     36.23 o
   0   4   9      579.84      529.23     30.28 o
   1   4   9     2811.76     2709.82     82.09 o
   2   4   9      670.76      551.87     31.57 o
   3   4   9      698.44      636.13     70.29 o
   4   4   9      404.46      409.94     67.70 o
   5   4   9      593.39      524.16     73.69 o
   6   4   9      151.07       92.81     77.58 o
 -12   5   9      356.96      316.64    109.38 o
 -11   5   9     4133.15     4172.53    127.23 o
 -10   5   9       63.05       69.59     37.00 o
  -9   5   9      454.93      424.68     34.95 o
  -8   5   9     5230.53     4861.41     61.93 o
  -7   5   9     5926.69     5663.03     62.88 o
  -6   5   9     2266.98     2415.19     47.46 o
  -5   5   9    22456.86    23383.83    381.64 o
  -4   5   9      120.39       74.43     32.28 o
  -3   5   9     1867.70     1822.28     34.44 o
  -2   5   9     8184.06     8118.35    105.56 o
  -1   5   9     2774.77     2693.85     47.40 o
   0   5   9     1477.12     1429.42     34.69 o
   1   5   9      807.21      901.67     33.86 o
   2   5   9     2520.74     2284.02     76.33 o
   3   5   9     5749.35     6007.09     89.68 o
   4   5   9        2.54      -14.65     60.05 o
   5   5   9      169.56      104.87     68.27 o
   6   5   9      781.95     1018.50     77.97 o
 -12   6   9     1961.51     1957.28    124.44 o
 -11   6   9     3241.28     3553.10    127.00 o
 -10   6   9     1134.74     1056.72     93.80 o
  -9   6   9        4.54       -5.02     34.68 o
  -8   6   9     1365.99     1254.07     46.23 o
  -7   6   9     4436.29     4473.31     60.18 o
  -6   6   9      155.70       90.69     35.69 o
  -5   6   9     4474.61     4384.47     57.60 o
  -4   6   9    16990.36    16645.17    135.03 o
  -3   6   9     6626.55     6030.10     61.70 o
  -2   6   9      395.05      296.78     36.33 o
  -1   6   9      440.41      369.98     57.96 o
   0   6   9       43.28       49.04     27.42 o
   1   6   9    13058.49    13148.88     73.37 o
   2   6   9     3920.80     3934.18     69.35 o
   3   6   9      324.03      333.14     58.14 o
   4   6   9     4698.51     4678.42    144.77 o
   5   6   9      445.06      500.77     69.73 o
   6   6   9      185.16      254.82     71.13 o
 -12   7   9      530.19      468.96    112.51 o
 -11   7   9     2516.42     2410.05    120.25 o
 -10   7   9     8360.98     8519.72    151.36 o
  -9   7   9      379.64      370.66     53.38 o
  -8   7   9       66.66       79.00     34.59 o
  -7   7   9     2777.39     2570.37     80.43 o
  -6   7   9    18556.24    19020.58    151.67 o
  -5   7   9     2245.13     1975.94     68.50 o
  -4   7   9     9830.06     9889.94    114.67 o
  -3   7   9     6544.56     6064.71     62.75 o
  -2   7   9      390.39      387.31     38.17 o
  -1   7   9      873.43      924.62     61.68 o
   0   7   9     1399.19     1252.21     50.33 o
   1   7   9     1365.35     1127.19     35.76 o
   2   7   9     7869.76     8373.72    156.74 o
   3   7   9     2900.31     2761.98     71.19 o
   4   7   9     1405.47     1626.11     71.48 o
   5   7   9      915.42     1099.83     74.11 o
   6   7   9       38.60       78.43     71.05 o
 -12   8   9     4690.07     5090.92    155.54 o
 -11   8   9      419.25      427.89     97.90 o
 -10   8   9      521.69      493.87     89.38 o
  -9   8   9     2456.31     2533.53     71.65 o
  -8   8   9     1668.30     1661.82     79.16 o
  -7   8   9     4099.06     3936.52     93.11 o
  -6   8   9      499.16      404.58     59.84 o
  -5   8   9    10260.21    10351.40    122.63 o
  -4   8   9    11751.08    11146.46    125.55 o
  -3   8   9      518.53      475.42     36.58 o
  -2   8   9        0.84       22.36     35.80 o
  -1   8   9     1108.55      985.72     65.81 o
   0   8   9     2406.87     2571.92     84.55 o
   1   8   9     6052.60     6168.86     79.59 o
   2   8   9    12666.36    12768.20    295.78 o
   3   8   9      207.76      220.79     58.15 o
   4   8   9     3139.14     3279.70     80.45 o
   5   8   9     1524.82     1485.49     75.16 o
   6   8   9      188.62      150.47     73.52 o
 -12   9   9       19.86        3.47    105.20 o
 -11   9   9     2394.67     2493.98    130.78 o
 -10   9   9     2478.91     2396.57    116.29 o
  -9   9   9     4287.22     4422.91     90.82 o
  -8   9   9     2280.75     2307.16     93.29 o
  -7   9   9     3325.11     3191.94     90.47 o
  -6   9   9     4942.50     4799.65     97.27 o
  -5   9   9    25371.59    26230.74    187.85 o
  -4   9   9      149.01      160.95     61.52 o
  -3   9   9      221.06      172.41     36.40 o
  -2   9   9     4393.39     4333.52     62.99 o
  -1   9   9      190.52      192.06     57.70 o
   0   9   9      214.90      214.54     62.21 o
   1   9   9      390.10      341.29     78.11 o
   2   9   9     2606.24     2374.84     66.85 o
   3   9   9     6896.43     7608.65     97.07 o
   4   9   9      536.35      436.02     61.44 o
   5   9   9      129.18      160.49     68.18 o
   6   9   9      329.10      417.28     72.69 o
 -11  10   9     6305.65     6497.84    150.39 o
 -10  10   9      111.09      135.05     67.81 o
  -9  10   9       12.54       10.97     59.48 o
  -8  10   9     1995.88     1994.84     65.55 o
  -7  10   9     7896.82     8071.45    127.00 o
  -6  10   9     1315.06     1285.40     76.01 o
  -5  10   9     2630.48     2474.71     84.44 o
  -4  10   9     3214.51     3408.03     94.78 o
  -3  10   9     3119.39     2971.03     54.55 o
  -2  10   9      448.90      425.50     41.70 o
  -1  10   9      859.65      812.43     66.22 o
   0  10   9     1525.54     1405.30     74.15 o
   1  10   9     8185.03     8618.09    136.78 o
   2  10   9     2637.87     2511.37     64.88 o
   3  10   9       48.61       65.70     56.02 o
   4  10   9     5550.54     5729.19     92.89 o
   5  10   9      638.08      760.86     66.96 o
 -11  11   9      894.24      833.60    118.25 o
 -10  11   9     3309.21     3324.42     84.49 o
  -9  11   9        3.54       -2.90     62.06 o
  -8  11   9     1367.13     1334.32     64.91 o
  -7  11   9     1640.73     1549.10     87.27 o
  -6  11   9    11454.40    11640.46    147.10 o
  -5  11   9     3437.14     3228.44     98.77 o
  -4  11   9     6809.33     6817.64    118.20 o
  -3  11   9     4133.47     3961.12     83.03 o
  -2  11   9       23.47       11.26     37.96 o
  -1  11   9      210.20       83.70     44.10 o
   0  11   9     1077.76     1124.26     76.58 o
   1  11   9      118.33       90.27     73.16 o
   2  11   9     4783.65     4864.59    124.78 o
   3  11   9     4524.92     4581.89    157.75 o
   4  11   9     1941.53     2169.25    160.57 o
   5  11   9       15.11       73.45    102.45 o
 -11  12   9      450.59      436.30    115.18 o
 -10  12   9     2334.62     2302.34     81.29 o
  -9  12   9      364.52      400.76     67.39 o
  -8  12   9     1416.68     1475.45     69.40 o
  -7  12   9      123.70      112.98     78.88 o
  -6  12   9      563.23      610.74     79.29 o
  -5  12   9      462.74      624.14     79.73 o
  -4  12   9     5190.28     5010.02    111.68 o
  -3  12   9     3889.89     4019.20     82.36 o
  -2  12   9     2088.57     2036.70     55.45 o
  -1  12   9     1959.52     1882.69     58.26 o
   0  12   9     6434.86     6337.06    116.15 o
   1  12   9     1007.73     1153.40     85.72 o
   2  12   9     4358.36     4593.71    119.56 o
   3  12   9      566.72      529.99     88.80 o
   4  12   9      205.02      365.25     99.94 o
   5  12   9      854.34      776.81    120.22 o
 -10  13   9      260.46      261.48     69.37 o
  -9  13   9      373.68      288.30     67.76 o
  -8  13   9       52.26       62.12     56.96 o
  -7  13   9     2064.73     1979.08     99.12 o
  -6  13   9       38.36       25.41     76.51 o
  -5  13   9    11117.51    11409.29    155.23 o
  -4  13   9     1697.89     1656.32     89.05 o
  -3  13   9      304.17      317.22     37.26 o
  -2  13   9     1042.81     1002.16     48.62 o
  -1  13   9     1702.77     1664.95     58.12 o
   0  13   9      820.51      768.79     70.54 o
   1  13   9      903.13      923.77     82.53 o
   2  13   9     4126.94     3898.15    113.81 o
   3  13   9     3939.71     4350.05    124.96 o
   4  13   9      597.79      474.46    104.19 o
 -10  14   9      287.60      312.76     70.86 o
  -9  14   9     2478.44     2638.91     81.32 o
  -8  14   9       80.65       29.46     62.86 o
  -7  14   9     1182.35     1088.78     95.99 o
  -6  14   9      525.62      453.10     82.84 o
  -5  14   9      939.68      908.69     90.88 o
  -4  14   9     4204.71     4447.70    114.94 o
  -3  14   9    11738.96    11681.53    158.81 o
  -2  14   9      864.11      748.56     59.95 o
  -1  14   9      436.71      331.55     71.67 o
   0  14   9      409.57      293.26     52.09 o
   1  14   9     6424.65     6550.84    128.12 o
   2  14   9      615.24      614.20     88.66 o
   3  14   9      661.21      578.73     89.81 o
   4  14   9     1342.12     1334.86    115.54 o
 -10  15   9      898.31      843.11     77.78 o
  -9  15   9        0.08      -23.60     69.75 o
  -8  15   9     2686.73     2624.05     80.07 o
  -7  15   9      695.14      612.07     63.30 o
  -6  15   9     4235.28     4377.12    124.08 o
  -5  15   9      599.52      618.73     89.83 o
  -4  15   9     4708.69     4877.34    121.68 o
  -3  15   9      141.84      115.60     84.02 o
  -2  15   9        0.04       14.31     82.15 o
  -1  15   9      234.24      143.83     49.08 o
   0  15   9      191.48      163.13     54.00 o
   1  15   9      269.50      320.82     76.49 o
   2  15   9     2365.91     2614.72    104.58 o
   3  15   9      856.71      778.20     93.33 o
   4  15   9     1815.54     1689.97    104.53 o
  -9  16   9     1234.52     1120.38     91.16 o
  -8  16   9      736.43      774.21     70.41 o
  -7  16   9      292.75      233.06     62.42 o
  -6  16   9     1392.55     1290.78    102.51 o
  -5  16   9     1616.64     1655.30    101.76 o
  -4  16   9     5434.59     5295.05    127.16 o
  -3  16   9      173.41      213.17     84.61 o
  -2  16   9     5225.82     5420.89    131.92 o
  -1  16   9      545.38      500.55    120.84 o
   0  16   9     3298.71     3471.18     94.72 o
   1  16   9       55.42       -4.20     59.33 o
   2  16   9     3093.10     2959.30    111.13 o
   3  16   9      148.77       82.16     95.29 o
  -9  17   9     2289.58     2199.85     88.04 o
  -8  17   9      354.91      267.25     68.42 o
  -7  17   9     2781.99     2808.65     80.38 o
  -6  17   9     1053.02     1055.50     99.08 o
  -5  17   9     5318.35     5575.83    138.48 o
  -4  17   9       96.21       70.47     85.75 o
  -3  17   9      146.62      161.72     91.15 o
  -2  17   9      742.34      708.67    102.71 o
  -1  17   9      638.90      603.23     93.74 o
   0  17   9      517.16      452.59     58.85 o
   1  17   9      958.06      923.21     64.90 o
   2  17   9      323.93      301.15     82.02 o
   3  17   9     1430.52     1498.63    100.48 o
  -8  18   9      120.41      110.02     68.44 o
  -7  18   9      263.50      244.85     66.07 o
  -6  18   9       23.24       48.27     59.06 o
  -5  18   9        1.89      -14.62     99.81 o
  -4  18   9        4.88      -15.23     94.81 o
  -3  18   9     1118.69     1048.51    102.70 o
  -2  18   9      493.31      537.66    100.95 o
  -1  18   9     6822.75     7462.65    159.74 o
   0  18   9        0.60      -29.77     94.21 o
   1  18   9     1945.53     1996.11    115.71 o
   2  18   9        6.16        8.72     60.56 o
  -7  19   9      579.99      567.04     64.43 o
  -6  19   9     2457.90     2365.95     77.71 o
  -5  19   9     1185.36     1222.53    114.71 o
  -4  19   9     1766.09     1967.08    117.51 o
  -3  19   9      124.26      131.96     94.33 o
  -2  19   9       29.64       29.76     99.10 o
  -1  19   9       14.89        9.77    104.20 o
   0  19   9      519.89      471.53     98.09 o
   1  19   9      405.68      467.00    109.81 o
  -6  20   9      168.49      134.45     61.36 o
  -5  20   9        2.42       14.58     57.25 o
  -4  20   9      308.68      352.05     96.68 o
  -3  20   9      169.53      212.36    103.60 o
  -2  20   9     2399.87     2501.46    123.48 o
  -1  20   9      199.33      152.10    102.95 o
   0  20   9     1547.79     1749.04    123.13 o
  -5  21   9        3.30       21.79     58.81 o
  -4  21   9      158.86       96.14     98.04 o
  -3  21   9     1029.65     1052.66    108.38 o
  -2  21   9      679.38      760.29    107.54 o
  -1  21   9       18.64        9.48    103.11 o
 -12   0  10    11492.44    12522.58    171.42 o
 -11   0  10     6001.93     5860.63    121.75 o
 -10   0  10     1436.71     1441.83    103.41 o
  -9   0  10     1402.41     1293.95     64.96 o
  -8   0  10     4308.44     4541.98     87.20 o
  -7   0  10       92.45      192.94     30.84 o
  -6   0  10    11536.11    11269.58     79.65 o
  -5   0  10    12311.48    11860.94    248.70 o
  -4   0  10    17136.20    16383.62    143.24 o
  -3   0  10     1160.07      915.54     31.84 o
  -2   0  10     6426.23     6249.67     64.76 o
  -1   0  10     5919.07     6025.37     92.77 o
   0   0  10    48174.20    53573.86    558.03 o
   1   0  10     1102.49     1113.82     45.97 o
   2   0  10      408.60      524.88     83.51 o
   3   0  10    14583.46    15344.63    187.62 o
   4   0  10     1311.19     1414.92    107.50 o
   5   0  10      456.90      425.30    102.26 o
   6   0  10       90.06      106.96    117.94 o
 -12   1  10     3139.63     3468.39    140.87 o
 -11   1  10     3999.45     3887.35     78.01 o
 -10   1  10     1746.48     1819.59     39.04 o
  -9   1  10      236.11      248.70     39.97 o
  -8   1  10      578.79      558.83     41.65 o
  -7   1  10    14462.76    14032.31    148.70 o
  -6   1  10    15081.44    14713.78     53.26 o
  -5   1  10       12.83       14.65     16.43 o
  -4   1  10     6040.90     6062.27     35.62 o
  -3   1  10     3951.86     4093.79     37.14 o
  -2   1  10      864.19      759.91     27.54 o
  -1   1  10     5075.85     5296.73     63.78 o
   0   1  10       68.11       42.25     26.60 o
   1   1  10    11410.15    11654.81     61.46 o
   2   1  10    13184.69    14103.16    210.33 o
   3   1  10      599.43      507.67     66.06 o
   4   1  10       57.93       41.90     69.41 o
   5   1  10      389.10      477.52     73.46 o
   6   1  10     1456.44     1505.48     89.53 o
 -12   2  10      221.38      158.87     65.42 o
 -11   2  10     2376.68     2447.68    122.93 o
 -10   2  10     3484.54     3467.31     55.95 o
  -9   2  10     3809.10     3898.93     59.36 o
  -8   2  10      619.67      491.30     32.52 o
  -7   2  10     2635.09     2925.62     51.12 o
  -6   2  10     4191.74     4095.30     61.24 o
  -5   2  10    25877.37    26723.66     95.60 o
  -4   2  10     2093.70     2149.60     24.15 o
  -3   2  10      579.86      384.32     20.30 o
  -2   2  10     5411.83     5447.04     83.28 o
  -1   2  10    21865.04    23143.59     80.29 o
   0   2  10    10776.69    11020.50     62.65 o
   1   2  10     6109.94     5711.67     91.78 o
   2   2  10     4501.37     4245.07    123.02 o
   3   2  10     2809.73     3020.19     91.20 o
   4   2  10     1439.68     1315.21     78.16 o
   5   2  10      377.03      248.06     74.76 o
   6   2  10       20.39      -47.59     78.58 o
 -12   3  10     1484.06     1503.11     70.05 o
 -11   3  10     1442.44     1439.23     64.93 o
 -10   3  10      158.36      131.26     31.63 o
  -9   3  10      155.68      140.70     41.32 o
  -8   3  10     2194.95     2131.32     40.51 o
  -7   3  10    25710.45    25554.67    351.20 o
  -6   3  10    13540.28    13569.59     68.81 o
  -5   3  10     1055.90      915.63     17.44 o
  -4   3  10     5109.08     5284.92     83.60 o
  -3   3  10      214.36      194.43     17.84 o
  -2   3  10      943.04     1091.73     32.88 o
  -1   3  10      560.07      538.68     33.68 o
   0   3  10     3701.62     3830.05     48.84 o
   1   3  10     6557.52     6529.99     63.09 o
   2   3  10     9002.74     9343.75    104.26 o
   3   3  10     1832.11     1982.98     75.03 o
   4   3  10       81.94       47.26     62.61 o
   5   3  10        0.86      -18.69     71.00 o
   6   3  10     1130.36     1184.02     88.92 o
 -12   4  10     6467.15     6895.81    152.88 o
 -11   4  10     1715.55     1809.61     53.93 o
 -10   4  10      138.66      151.12     32.03 o
  -9   4  10     1112.39     1080.77     38.09 o
  -8   4  10     4868.76     5107.43     52.38 o
  -7   4  10       41.33       21.59     35.47 o
  -6   4  10     5692.03     5370.83     59.14 o
  -5   4  10     4128.01     4031.11     54.12 o
  -4   4  10     8169.24     7935.66     57.23 o
  -3   4  10      601.00      554.24     16.14 o
  -2   4  10      936.74      759.73     31.11 o
  -1   4  10      159.98      219.96     31.18 o
   0   4  10    11498.98    11803.55     80.86 o
   1   4  10       28.42       17.29     31.04 o
   2   4  10       40.14       -5.61     29.96 o
   3   4  10     2107.53     2038.21     75.06 o
   4   4  10       55.74      -30.05     67.87 o
   5   4  10       15.32        1.14     72.61 o
   6   4  10      104.27       78.40     78.69 o
 -12   5  10      635.25      684.35    115.29 o
 -11   5  10      159.91      148.83     54.12 o
 -10   5  10       10.61       11.58     31.66 o
  -9   5  10       59.07       60.89     32.94 o
  -8   5  10     5774.37     5840.55     68.88 o
  -7   5  10     5474.73     5575.83     93.14 o
  -6   5  10    14530.95    14276.48    162.00 o
  -5   5  10      525.42      447.02     39.09 o
  -4   5  10       66.52       89.29     36.54 o
  -3   5  10      979.23      786.29     59.17 o
  -2   5  10     3193.81     2826.97    113.97 o
  -1   5  10        5.79       11.93     35.54 o
   0   5  10     1247.49     1154.48     36.76 o
   1   5  10     6021.09     5964.99     72.11 o
   2   5  10     6188.32     6792.59     94.00 o
   3   5  10      797.12      740.35     68.03 o
   4   5  10       71.33       56.81     66.18 o
   5   5  10      450.14      365.17     79.42 o
   6   5  10     1086.32     1290.44     90.81 o
 -12   6  10      210.03      203.08    113.35 o
 -11   6  10     1376.35     1452.41     64.81 o
 -10   6  10     2073.50     1937.73     97.79 o
  -9   6  10     2276.92     2480.62     54.35 o
  -8   6  10      643.08      637.52     45.32 o
  -7   6  10      239.01      255.30     41.44 o
  -6   6  10     1835.08     2038.99     50.72 o
  -5   6  10     2979.53     2375.93     87.99 o
  -4   6  10      109.49      106.86     51.14 o
  -3   6  10     6461.58     6578.89    172.33 o
  -2   6  10       18.17        2.01     54.10 o
  -1   6  10     5696.02     5398.77    169.91 o
   0   6  10      243.79      194.57     32.89 o
   1   6  10     5302.45     5367.20     64.35 o
   2   6  10     4090.43     3858.48     60.10 o
   3   6  10       10.61       17.10     63.63 o
   4   6  10       11.41      -42.42     65.13 o
   5   6  10       85.52        8.59     73.79 o
 -12   7  10      382.28      314.26    110.72 o
 -11   7  10     1165.09     1153.80    105.66 o
 -10   7  10       14.09        9.50     93.22 o
  -9   7  10     2331.28     2320.92     66.95 o
  -8   7  10      220.91      176.30     65.18 o
  -7   7  10     6512.76     6444.58    106.23 o
  -6   7  10     1128.87     1327.96     68.16 o
  -5   7  10     2607.42     2484.25     74.50 o
  -4   7  10     2200.04     2267.74     74.82 o
  -3   7  10       15.84       28.23     36.44 o
  -2   7  10      529.78      433.65     43.65 o
  -1   7  10      294.80      335.33     68.69 o
   0   7  10      302.40      250.47     33.24 o
   1   7  10     3224.14     3230.69     48.53 o
   2   7  10      945.42      850.05     36.75 o
   3   7  10     1306.00     1453.26     73.68 o
   4   7  10       12.88      -11.86     65.16 o
   5   7  10      849.15      868.75     76.20 o
 -12   8  10     1399.43     1469.08    116.25 o
 -11   8  10       21.37        6.40     93.44 o
 -10   8  10     5866.23     6023.52    192.03 o
  -9   8  10       31.15       40.39     53.12 o
  -8   8  10      840.31      883.27     75.92 o
  -7   8  10      514.62      465.25     66.96 o
  -6   8  10      106.50      129.56     58.91 o
  -5   8  10      490.60      597.85     64.22 o
  -4   8  10     6223.08     5986.08    103.00 o
  -3   8  10        8.24       34.25     37.65 o
  -2   8  10    10547.77    11047.52     93.43 o
  -1   8  10      844.50      851.50     69.72 o
   0   8  10     5597.17     5498.83    114.85 o
   1   8  10      294.63      321.32     34.03 o
   2   8  10       30.00       12.78     30.39 o
   3   8  10     1014.75      876.76     68.15 o
   4   8  10       18.04        5.76     63.15 o
   5   8  10      369.48      286.48     74.01 o
 -12   9  10      128.56      165.32    114.73 o
 -11   9  10       12.31      -45.09    106.53 o
 -10   9  10     2697.25     2660.72     79.50 o
  -9   9  10        6.92      -20.15     55.00 o
  -8   9  10     3503.32     3521.95    104.14 o
  -7   9  10      118.38       90.63     67.24 o
  -6   9  10     3837.98     3844.07     93.95 o
  -5   9  10      753.87      744.99     70.72 o
  -4   9  10     2399.39     2295.60     84.40 o
  -3   9  10       75.47       65.53     40.57 o
  -2   9  10      991.94      988.09     50.49 o
  -1   9  10     2649.36     2616.11     88.28 o
   0   9  10      201.32      180.69     73.63 o
   1   9  10        2.97       21.33     33.50 o
   2   9  10        9.58        5.82     30.76 o
   3   9  10      868.57      761.44     63.98 o
   4   9  10     1570.37     1821.67     82.28 o
   5   9  10      441.31      402.93     70.22 o
 -11  10  10     3364.14     3168.89    130.00 o
 -10  10  10       76.41       27.02     64.34 o
  -9  10  10     1399.70     1416.90     70.13 o
  -8  10  10      604.38      617.75     80.99 o
  -7  10  10      891.52      839.94     75.64 o
  -6  10  10       13.77        0.35     67.77 o
  -5  10  10     4408.84     4128.19    101.51 o
  -4  10  10     1157.31     1166.08     75.55 o
  -3  10  10     6081.18     6370.75     73.71 o
  -2  10  10      293.10      235.07     46.30 o
  -1  10  10     5311.24     5258.93    106.90 o
   0  10  10     1325.27     1379.75     85.13 o
   1  10  10       96.71      110.46     76.76 o
   2  10  10       30.26       15.64     33.76 o
   3  10  10     1029.25      967.04    103.86 o
   4  10  10      129.26      117.57     61.64 o
   5  10  10      932.94     1148.29     93.87 o
 -11  11  10      278.54      208.08     96.80 o
 -10  11  10      491.15      492.18     71.34 o
  -9  11  10     4601.14     4323.92    132.54 o
  -8  11  10     1084.17      869.80     86.10 o
  -7  11  10      780.04      759.29     78.31 o
  -6  11  10     1987.93     1948.70     89.58 o
  -5  11  10     3121.27     3164.17     98.59 o
  -4  11  10     1069.12     1107.43     79.53 o
  -3  11  10     3212.53     2934.53    161.43 o
  -2  11  10      581.26      540.65     48.29 o
  -1  11  10      130.48      119.43     47.79 o
   0  11  10     1000.51      860.85     80.48 o
   1  11  10      269.79      285.13     84.35 o
   2  11  10       65.90       45.76     85.85 o
   3  11  10      637.86      674.60     64.15 o
   4  11  10      654.95      601.97     68.02 o
 -11  12  10      167.47      116.01     98.93 o
 -10  12  10     1716.65     1803.28     82.96 o
  -9  12  10       48.63       92.27     62.80 o
  -8  12  10      260.45      270.33     83.37 o
  -7  12  10     1387.56     1443.55     91.88 o
  -6  12  10      231.21      218.78     79.73 o
  -5  12  10     2589.10     2390.98     97.09 o
  -4  12  10     1302.51     1238.03     86.09 o
  -3  12  10     1081.65      993.83     57.30 o
  -2  12  10     2592.41     2582.42     63.63 o
  -1  12  10     2784.09     2689.46     69.14 o
   0  12  10      796.60      767.02     80.73 o
   1  12  10      151.94      132.62     78.02 o
   2  12  10     2226.78     1881.38    107.26 o
   3  12  10      502.60      471.14    101.89 o
   4  12  10       29.71       16.35     96.86 o
 -10  13  10     1574.08     1721.68    124.89 o
  -9  13  10      689.14      697.14     66.85 o
  -8  13  10     3296.85     3183.11    128.95 o
  -7  13  10     4351.81     4245.32    118.92 o
  -6  13  10      185.57      170.47     81.90 o
  -5  13  10      793.88      796.02     86.28 o
  -4  13  10    12821.97    13044.24    165.21 o
  -3  13  10      264.52      257.75     40.23 o
  -2  13  10        3.92        9.95     44.16 o
  -1  13  10     3702.59     3940.32     77.77 o
   0  13  10      151.69      166.38     74.32 o
   1  13  10      261.75      335.66     86.89 o
   2  13  10      160.53      111.95     90.60 o
   3  13  10      158.28      186.31     97.43 o
   4  13  10     1207.54     1215.68    106.65 o
 -10  14  10       29.84       94.50     71.89 o
  -9  14  10       62.07       48.31     71.51 o
  -8  14  10     3172.96     3336.16     80.64 o
  -7  14  10        8.35       23.55     81.83 o
  -6  14  10      897.32      865.15     90.98 o
  -5  14  10     1547.93     1625.02     98.63 o
  -4  14  10      934.01      966.35     88.21 o
  -3  14  10     3605.79     3645.78    114.36 o
  -2  14  10       63.03       35.64     44.49 o
  -1  14  10       94.84       46.63     49.86 o
   0  14  10     1793.98     1880.66     68.78 o
   1  14  10      500.64      489.85     83.65 o
   2  14  10      669.94      550.80     95.25 o
   3  14  10      696.32      622.10     99.95 o
 -10  15  10        3.23       55.36     69.55 o
  -9  15  10     5411.02     5907.78    101.54 o
  -8  15  10      490.10      488.60     71.98 o
  -7  15  10       20.14       37.95     85.03 o
  -6  15  10     5196.40     5171.73    131.45 o
  -5  15  10     3334.69     3404.11    114.14 o
  -4  15  10        4.79      -32.77     83.94 o
  -3  15  10     1911.31     1999.65    106.67 o
  -2  15  10     2741.84     2717.60     72.93 o
  -1  15  10     1344.28     1423.22     63.06 o
   0  15  10      157.44       95.22     55.47 o
   1  15  10     2852.54     2371.15    100.65 o
   2  15  10      943.01      907.52     99.37 o
   3  15  10      346.01      242.32    101.59 o
  -9  16  10      297.88      271.16     73.02 o
  -8  16  10     1365.75     1396.04     85.06 o
  -7  16  10       33.02       26.47     92.14 o
  -6  16  10      450.00      465.64     99.43 o
  -5  16  10     2124.54     2147.70    106.42 o
  -4  16  10       17.68      -26.94     90.93 o
  -3  16  10      776.56      788.66     93.53 o
  -2  16  10     2451.20     2534.70    112.47 o
  -1  16  10      705.63      754.39     57.11 o
   0  16  10      209.77      141.72     57.97 o
   1  16  10      745.96      805.65     67.03 o
   2  16  10     2342.21     2413.82    107.45 o
  -9  17  10        3.15        5.57     71.12 o
  -8  17  10      615.50      534.87     74.34 o
  -7  17  10     8665.26     9466.47    114.73 o
  -6  17  10        7.06      -10.24     93.79 o
  -5  17  10       82.41       43.19     90.63 o
  -4  17  10     3766.67     4438.72    132.85 o
  -3  17  10      506.53      439.06     99.09 o
  -2  17  10      389.69      371.24     94.67 o
  -1  17  10     1514.22     1558.01    112.19 o
   0  17  10       16.71      -23.25     56.11 o
   1  17  10     1893.66     1824.78     75.04 o
   2  17  10      330.37      223.79     87.86 o
  -8  18  10     1153.83     1066.22     74.87 o
  -7  18  10      199.68      215.45     66.90 o
  -6  18  10      907.26      934.39    107.53 o
  -5  18  10     1456.51     1388.49    110.85 o
  -4  18  10      127.93       86.62     96.90 o
  -3  18  10     2107.43     2212.83    114.23 o
  -2  18  10      210.31      211.84    101.17 o
  -1  18  10      225.44      134.26     94.15 o
   0  18  10     2774.82     3188.55    130.47 o
   1  18  10      589.84      713.90    112.86 o
  -7  19  10        7.24       27.89     67.23 o
  -6  19  10     5954.37     6460.69    158.73 o
  -5  19  10     1225.50     1288.13    113.20 o
  -4  19  10      131.32      132.34     97.32 o
  -3  19  10     1980.44     2063.30    124.12 o
  -2  19  10      695.44      673.35    111.90 o
  -1  19  10      191.15      173.53     97.28 o
   0  19  10       62.91      100.74     99.16 o
  -6  20  10      316.60      244.09     65.54 o
  -5  20  10     1051.44     1300.97    114.60 o
  -4  20  10       15.58       23.47    103.40 o
  -3  20  10        6.84      -44.09    104.98 o
  -2  20  10      493.01      447.88    109.69 o
  -1  20  10      686.21      887.21    113.01 o
  -4  21  10     2935.44     3357.15    133.30 o
  -3  21  10       94.89       19.12    102.56 o
 -12   1  11      169.44      129.00     61.38 o
 -11   1  11      638.03      586.14     44.55 o
 -10   1  11     2208.49     2200.47     42.39 o
  -9   1  11     4699.36     4735.49     67.28 o
  -8   1  11     4981.14     4963.28     53.28 o
  -7   1  11     2052.27     1879.75     37.35 o
  -6   1  11     1576.40     1430.66     26.59 o
  -5   1  11     5108.93     5553.79     36.31 o
  -4   1  11     3048.52     3207.60     31.17 o
  -3   1  11      149.50       75.46     21.33 o
  -2   1  11      111.64      162.43     27.60 o
  -1   1  11      133.72      104.74     28.19 o
   0   1  11      345.25      367.12     30.53 o
   1   1  11      486.07      587.72     38.48 o
   2   1  11     1966.77     2323.36     75.82 o
   3   1  11      191.72      226.95     63.37 o
   4   1  11       73.15       89.90     70.22 o
   5   1  11      962.00     1021.61     84.35 o
 -12   2  11      777.48      854.49     67.40 o
 -11   2  11      161.45      169.68     43.62 o
 -10   2  11      463.81      461.71     35.45 o
  -9   2  11     2037.62     2057.75     54.53 o
  -8   2  11      639.75      579.20     34.05 o
  -7   2  11     1627.62     1610.94     37.28 o
  -6   2  11      712.11      641.53     20.78 o
  -5   2  11     1621.91     1568.82     23.57 o
  -4   2  11      150.24      218.06     19.01 o
  -3   2  11        6.80       47.16     20.86 o
  -2   2  11     1811.14     1690.39     40.43 o
  -1   2  11      282.69      246.93     29.74 o
   0   2  11        5.49       11.20     28.21 o
   1   2  11      940.26      893.83     53.67 o
   2   2  11     3664.85     3682.33     83.55 o
   3   2  11      316.54      307.04     79.19 o
   4   2  11       45.52       53.96     71.48 o
   5   2  11       96.49       43.74     80.80 o
 -12   3  11     2819.77     2836.81    139.62 o
 -11   3  11     1881.73     1791.41     64.60 o
 -10   3  11      275.54      281.65     34.68 o
  -9   3  11     3052.46     3031.16     60.62 o
  -8   3  11     5985.43     5752.42     57.32 o
  -7   3  11     2916.47     2801.15     43.72 o
  -6   3  11     3990.77     3983.20     66.06 o
  -5   3  11     4293.56     4181.68     29.24 o
  -4   3  11      355.04      357.22     16.73 o
  -3   3  11      190.89      186.03     19.37 o
  -2   3  11      649.23      541.72     34.09 o
  -1   3  11       17.76       39.61     29.34 o
   0   3  11     1248.60     1234.39     41.20 o
   1   3  11      242.54      133.28     35.15 o
   2   3  11      401.47      200.49     34.39 o
   3   3  11     1379.71     1678.61     79.20 o
   4   3  11      430.72      485.26     75.69 o
   5   3  11      333.96      284.81     78.00 o
 -12   4  11       63.23       36.61     92.50 o
 -11   4  11       22.26       14.53     41.86 o
 -10   4  11      287.39      284.60     34.01 o
  -9   4  11      894.50      837.11     39.40 o
  -8   4  11      338.81      386.19     35.14 o
  -7   4  11     2949.73     2742.07     43.96 o
  -6   4  11     4755.70     4766.70     50.53 o
  -5   4  11     1675.50     1610.24     37.58 o
  -4   4  11       66.25       41.01     10.17 o
  -3   4  11      418.87      387.73     18.77 o
  -2   4  11     2111.66     2057.03     48.85 o
  -1   4  11     1534.48     1416.83     41.54 o
   0   4  11     1713.93     1636.48     42.94 o
   1   4  11     1078.00      976.75     43.42 o
   2   4  11     1647.73     1503.96     77.79 o
   3   4  11      119.36       85.42     64.60 o
   4   4  11     1214.99     1246.86     81.78 o
   5   4  11       31.79       38.08     77.41 o
 -12   5  11       59.62        4.63     92.65 o
 -11   5  11     1450.62     1488.66     65.14 o
 -10   5  11     4525.09     4590.20     65.43 o
  -9   5  11     4126.64     4187.18     54.89 o
  -8   5  11     1706.03     1659.77     51.34 o
  -7   5  11    12275.52    12180.16     90.15 o
  -6   5  11     3861.95     3980.97     60.12 o
  -5   5  11      748.60      775.49     43.70 o
  -4   5  11       24.92       23.43     32.06 o
  -3   5  11     2771.59     2691.04     32.80 o
  -2   5  11      137.85      137.28     38.93 o
  -1   5  11      802.97      842.74     44.30 o
   0   5  11     4468.12     4171.24     64.99 o
   1   5  11     8092.14     9120.42    103.20 o
   2   5  11       25.12       -3.06     33.33 o
   3   5  11       28.25       19.62     64.78 o
   4   5  11      838.01      858.98     75.95 o
   5   5  11      739.60      952.11     87.06 o
 -12   6  11      380.61      265.03     98.43 o
 -11   6  11        0.24      -29.53     58.12 o
 -10   6  11       39.94        3.70     42.76 o
  -9   6  11     3492.25     3607.87     64.98 o
  -8   6  11      210.63      166.53     43.51 o
  -7   6  11     3861.65     3809.59     62.86 o
  -6   6  11     3213.70     3061.08     59.83 o
  -5   6  11      679.10      560.69     43.12 o
  -4   6  11     2044.87     1883.81     70.88 o
  -3   6  11      723.55      653.66     44.33 o
  -2   6  11      967.44      876.72     43.40 o
  -1   6  11     4611.77     4629.00     65.59 o
   0   6  11       67.88       35.60     35.54 o
   1   6  11      399.11      403.62     41.86 o
   2   6  11      719.43      681.06     37.79 o
   3   6  11      178.00      163.64     66.36 o
   4   6  11      703.36      761.47     73.52 o
   5   6  11        1.56       -3.61     75.73 o
 -12   7  11     1276.74     1144.15    110.13 o
 -11   7  11      584.86      579.11     61.97 o
 -10   7  11     2851.09     2668.05     75.47 o
  -9   7  11       58.41       82.18     68.31 o
  -8   7  11    22815.63    23648.17    186.58 o
  -7   7  11     1196.77      995.06     66.16 o
  -6   7  11     2459.01     2508.90     78.97 o
  -5   7  11     9945.05     9776.10    123.70 o
  -4   7  11       10.19       -0.56     61.23 o
  -3   7  11      337.05      309.75     44.37 o
  -2   7  11     2773.09     2689.18     62.22 o
  -1   7  11     1050.80      824.87     44.97 o
   0   7  11    17006.64    18649.99    121.48 o
   1   7  11     7096.58     6857.67     65.07 o
   2   7  11      428.48      480.03     62.95 o
   3   7  11     1673.91     1912.97     79.47 o
   4   7  11      100.71      164.58     68.56 o
   5   7  11      739.56      734.35     82.05 o
 -12   8  11       58.78       21.00    112.93 o
 -11   8  11     1937.71     2316.16    125.33 o
 -10   8  11     1760.51     1754.70    101.48 o
  -9   8  11      598.40      573.91     75.33 o
  -8   8  11      266.13      295.86     69.92 o
  -7   8  11     1633.39     1734.76     78.02 o
  -6   8  11    10517.45    10780.83    132.37 o
  -5   8  11     1549.04     1549.79     74.03 o
  -4   8  11        8.24       61.36     60.35 o
  -3   8  11     1248.29     1267.56     51.21 o
  -2   8  11    11799.23    11605.27    160.87 o
  -1   8  11     4667.07     5084.49    113.62 o
   0   8  11      399.72      364.03     56.13 o
   1   8  11     3963.26     3516.03     95.81 o
   2   8  11      150.05      226.51     60.31 o
   3   8  11       22.01       29.48     64.50 o
   4   8  11      354.89      276.21     72.05 o
 -12   9  11        0.88       20.78     98.16 o
 -11   9  11       77.73      118.16     99.55 o
 -10   9  11      603.86      575.30     64.07 o
  -9   9  11    10606.89    10587.86    150.05 o
  -8   9  11      914.65     1057.32     84.38 o
  -7   9  11     8249.99     8550.98    125.85 o
  -6   9  11     4092.38     4025.67    100.33 o
  -5   9  11      211.34      190.49     67.74 o
  -4   9  11     1950.94     2002.44     86.71 o
  -3   9  11     5404.30     5676.27    123.69 o
  -2   9  11     2271.43     2244.84     62.38 o
  -1   9  11     5227.85     5814.93    118.34 o
   0   9  11    11197.91    11229.67    157.72 o
   1   9  11     4335.89     4748.60    192.52 o
   2   9  11      617.34      699.68    148.80 o
   3   9  11       70.43       67.97     65.31 o
   4   9  11        3.89       -0.68     70.19 o
 -11  10  11      839.63      758.44    102.29 o
 -10  10  11     1155.45     1021.40     83.56 o
  -9  10  11      847.21      968.45     92.13 o
  -8  10  11      387.55      367.68     82.79 o
  -7  10  11     3023.91     3190.17     99.50 o
  -6  10  11    10007.22    10341.71    142.84 o
  -5  10  11     6381.95     6278.22    122.91 o
  -4  10  11     1808.98     1822.44     88.49 o
  -3  10  11       98.53      126.77     46.31 o
  -2  10  11     1570.54     1521.59     61.88 o
  -1  10  11    14613.39    15168.83    172.39 o
   0  10  11        0.57       -7.96     80.24 o
   1  10  11      467.64      436.31     44.46 o
   2  10  11     3433.85     3303.23     81.94 o
   3  10  11       69.01      130.04     83.28 o
   4  10  11       23.17        9.00     66.06 o
 -11  11  11      359.14      449.45     84.23 o
 -10  11  11     1161.98     1088.15     71.44 o
  -9  11  11      372.43      406.76     88.33 o
  -8  11  11    10578.73    11369.11    160.43 o
  -7  11  11       17.62       13.02     74.86 o
  -6  11  11       96.30      117.31     80.28 o
  -5  11  11     2892.07     2876.58     98.49 o
  -4  11  11      618.42      643.59     80.85 o
  -3  11  11     1667.60     1608.42     56.56 o
  -2  11  11     2249.67     2032.19     61.51 o
  -1  11  11     1275.99     1118.79     62.99 o
   0  11  11    10390.15    11321.96    161.91 o
   1  11  11     1755.96     1670.56    101.70 o
   2  11  11      281.69      333.73     95.35 o
   3  11  11     1249.74     1408.64     74.78 o
   4  11  11     1068.63     1255.44     77.58 o
 -11  12  11      225.37      152.55     79.11 o
 -10  12  11     2698.27     2783.13     88.19 o
  -9  12  11     1356.19     1286.97     71.72 o
  -8  12  11        0.53       -4.55     81.33 o
  -7  12  11     5864.90     5976.67    128.90 o
  -6  12  11    12865.05    12926.00    169.25 o
  -5  12  11       91.08       33.95     82.08 o
  -4  12  11        1.18      -21.35     81.88 o
  -3  12  11       28.54        4.59     44.32 o
  -2  12  11     6734.43     6344.95    257.74 o
  -1  12  11     1860.47     2042.82     69.40 o
   0  12  11     1168.24     1099.15     94.69 o
   1  12  11     3050.58     3242.57    116.57 o
   2  12  11     1594.46     1692.04    111.79 o
   3  12  11      515.57      372.15    112.41 o
 -10  13  11      443.20      403.83     70.78 o
  -9  13  11     5176.54     5268.37     98.09 o
  -8  13  11     2514.74     2364.16    108.25 o
  -7  13  11     4244.96     4511.26    121.43 o
  -6  13  11     3126.42     3241.88    113.77 o
  -5  13  11       47.40       45.65     82.04 o
  -4  13  11      164.98      275.72     87.50 o
  -3  13  11      151.09      123.12     44.21 o
  -2  13  11        3.22      -17.72     48.68 o
  -1  13  11      463.54      473.98     58.23 o
   0  13  11     3276.92     3083.55    108.53 o
   1  13  11     6123.07     6654.73    144.74 o
   2  13  11       89.06       49.87     95.73 o
   3  13  11       38.91        8.75    106.72 o
 -10  14  11        4.72       -6.11     75.33 o
  -9  14  11     2091.09     2155.35     80.99 o
  -8  14  11      284.67      192.51     89.27 o
  -7  14  11     4417.12     4206.85    123.04 o
  -6  14  11     1495.93     1652.01     98.68 o
  -5  14  11      782.01      810.11     96.63 o
  -4  14  11       20.33      -50.41     89.20 o
  -3  14  11     7811.80     8408.65    153.58 o
  -2  14  11     1178.16     1172.82     59.40 o
  -1  14  11     4239.57     4494.69     84.17 o
   0  14  11       48.96       16.40     61.37 o
   1  14  11        3.67       54.72     86.84 o
   2  14  11      839.45      651.82    104.00 o
   3  14  11        3.72      -80.73     97.98 o
  -9  15  11      428.65      406.80     70.59 o
  -8  15  11     8989.87     9070.06    168.41 o
  -7  15  11     1619.60     1563.07    104.85 o
  -6  15  11      714.48      633.25     97.32 o
  -5  15  11      664.40      802.33    100.96 o
  -4  15  11       18.04       40.01     87.23 o
  -3  15  11        7.65      -34.85     95.37 o
  -2  15  11     1553.72     1473.18     62.70 o
  -1  15  11     1849.68     1961.45     71.57 o
   0  15  11     3637.81     3596.55    119.48 o
   1  15  11     1399.66     1248.18     97.37 o
   2  15  11      989.13     1014.05    108.33 o
  -9  16  11      263.42      279.77     74.72 o
  -8  16  11      236.16      162.49     67.03 o
  -7  16  11       38.28       38.42     98.53 o
  -6  16  11     1625.08     1704.80    107.34 o
  -5  16  11      883.23     1020.49    107.51 o
  -4  16  11     2142.76     2173.79    112.63 o
  -3  16  11       33.51       11.02     88.13 o
  -2  16  11     5973.51     6168.70    150.99 o
  -1  16  11      324.07      288.76     75.32 o
   0  16  11      482.00      385.78    120.00 o
   1  16  11      887.97      650.76     88.00 o
   2  16  11       90.61       36.28     84.61 o
  -8  17  11      616.71      518.93     68.12 o
  -7  17  11     2309.59     2237.91    127.52 o
  -6  17  11     1093.03      979.38    112.91 o
  -5  17  11      378.07      472.44    108.23 o
  -4  17  11        7.17       10.97    102.18 o
  -3  17  11       35.48       26.72    102.81 o
  -2  17  11      693.57      662.26    108.10 o
  -1  17  11     1715.89     1719.29    121.01 o
   0  17  11      645.63      627.03    110.52 o
   1  17  11     1129.69     1220.47     94.09 o
  -8  18  11      377.21      312.54     66.65 o
  -7  18  11      679.99      626.32    102.15 o
  -6  18  11      131.83      124.31    100.22 o
  -5  18  11     3654.75     3748.44    139.84 o
  -4  18  11      180.82      230.48    105.26 o
  -3  18  11     3117.13     3584.69    135.18 o
  -2  18  11       92.61       90.05    108.99 o
  -1  18  11      963.21      894.74    106.40 o
   0  18  11      405.10      355.24    104.16 o
  -7  19  11       26.55       18.18     66.43 o
  -6  19  11     1257.76     1221.89    111.75 o
  -5  19  11     1051.44     1066.25    115.84 o
  -4  19  11        1.53       14.86     96.01 o
  -3  19  11      926.33     1016.52    104.21 o
  -2  19  11      726.27      656.80    109.18 o
  -1  19  11        5.12        7.21    100.83 o
  -5  20  11      575.38      497.10    119.17 o
  -4  20  11     5739.00     6702.56    167.78 o
  -3  20  11       50.73       62.99    112.48 o
  -2  20  11     1080.49     1153.09    114.15 o
 -12   0  12     2325.04     2434.27    112.80 o
 -11   0  12        8.83        5.29     50.64 o
 -10   0  12     1849.33     1951.24     83.11 o
  -9   0  12      894.39      999.53     73.95 o
  -8   0  12    12797.15    12201.32    137.42 o
  -7   0  12     5019.32     5010.07     54.41 o
  -6   0  12     1416.69     1302.17     36.03 o
  -5   0  12     3474.39     3374.53     67.65 o
  -4   0  12    10627.16    10563.84     95.84 o
  -3   0  12     2776.90     2721.12     49.11 o
  -2   0  12    10852.25    11569.61    107.35 o
  -1   0  12       28.92       45.96     43.90 o
   0   0  12      157.94      124.20     41.56 o
   1   0  12     1190.77     1021.41     82.09 o
   2   0  12      225.84      178.11     88.87 o
   3   0  12      358.98      161.58     95.51 o
   4   0  12     2569.53     3374.41    141.88 o
 -12   1  12       76.81       54.69     61.23 o
 -11   1  12      972.51     1048.31     41.95 o
 -10   1  12    10938.41    11187.46     95.82 o
  -9   1  12     8676.35     8814.81    201.21 o
  -8   1  12      967.08      890.99     36.52 o
  -7   1  12      323.25      318.62     22.87 o
  -6   1  12      951.74      991.92     24.08 o
  -5   1  12       45.20       28.67     20.16 o
  -4   1  12      733.21      707.62     24.61 o
  -3   1  12       61.59       73.83     23.43 o
  -2   1  12     7505.56     7266.07     55.69 o
  -1   1  12    15368.76    15927.50    120.36 o
   0   1  12     1779.66     1708.03     43.48 o
   1   1  12        9.04       18.36     37.23 o
   2   1  12      265.35      231.99     63.45 o
   3   1  12      556.34      557.22     75.29 o
   4   1  12     3099.12     3382.60    100.59 o
 -12   2  12       13.66      -23.55     62.81 o
 -11   2  12     4010.50     4200.93     64.19 o
 -10   2  12       25.15        2.21     47.63 o
  -9   2  12     2097.66     1888.94     68.95 o
  -8   2  12     4759.48     5004.97     67.44 o
  -7   2  12    10296.30    10202.95     68.96 o
  -6   2  12       59.67       52.04     18.58 o
  -5   2  12     2600.59     2489.83     42.07 o
  -4   2  12       79.51       87.69     21.25 o
  -3   2  12    16862.48    17294.56    103.28 o
  -2   2  12      489.53      400.88     36.59 o
  -1   2  12     2087.38     2016.65     40.87 o
   0   2  12     5884.19     5713.61     77.83 o
   1   2  12      714.78      794.82     42.16 o
   2   2  12      311.25      235.30     38.12 o
   3   2  12      153.23       72.15     72.27 o
   4   2  12     1101.23      920.80     80.43 o
 -12   3  12        9.30       -6.70     62.49 o
 -11   3  12     1386.30     1350.36     42.18 o
 -10   3  12     1387.67     1332.70     55.61 o
  -9   3  12     4523.33     4512.39     55.26 o
  -8   3  12     1064.96     1061.54     38.68 o
  -7   3  12      278.35      318.55     34.84 o
  -6   3  12     2221.61     2200.28     41.54 o
  -5   3  12      166.37      174.42     32.36 o
  -4   3  12     1721.78     1806.40     27.32 o
  -3   3  12       11.39        9.65     27.82 o
  -2   3  12     7433.74     7494.62    102.82 o
  -1   3  12    12804.08    12642.52     92.80 o
   0   3  12      991.26      897.53     41.60 o
   1   3  12       57.07       10.99     37.45 o
   2   3  12        9.12      -11.43     69.16 o
   3   3  12     1485.35     1404.51     80.56 o
   4   3  12      793.36      786.18     84.30 o
 -12   4  12     1820.27     1793.20    116.11 o
 -11   4  12      785.01      701.81     39.69 o
 -10   4  12     1249.53     1369.10     59.06 o
  -9   4  12     1914.89     2052.57     46.82 o
  -8   4  12    10577.11    10442.18     72.56 o
  -7   4  12     1632.67     1653.11     41.56 o
  -6   4  12     2213.07     2010.11     43.22 o
  -5   4  12     2050.82     2030.15     42.36 o
  -4   4  12     7266.98     7256.10     61.82 o
  -3   4  12     3690.48     3504.59     82.08 o
  -2   4  12    11787.37    11792.41    150.06 o
  -1   4  12     2057.43     1983.60     92.51 o
   0   4  12      508.37      524.10     49.23 o
   1   4  12     3547.07     3211.51     77.24 o
   2   4  12       24.07       16.58     62.50 o
   3   4  12      107.06      184.24     70.81 o
   4   4  12      147.31      174.91     74.93 o
 -12   5  12      207.15      178.47    106.91 o
 -11   5  12       85.74       66.57     59.22 o
 -10   5  12     2276.78     2463.40     50.98 o
  -9   5  12     1186.26     1140.53     44.27 o
  -8   5  12     3332.26     3229.19     51.34 o
  -7   5  12     1136.39     1050.25     39.55 o
  -6   5  12       66.60       84.66     35.17 o
  -5   5  12        0.73        7.17     32.97 o
  -4   5  12       59.90       81.69     33.98 o
  -3   5  12     3881.02     3701.14     45.07 o
  -2   5  12     5622.35     5571.53    214.42 o
  -1   5  12     3593.37     3656.65     64.42 o
   0   5  12     3747.46     3858.92    119.79 o
   1   5  12        3.40       25.93     35.92 o
   2   5  12       27.32       -6.91     68.15 o
   3   5  12      926.46      890.30     80.09 o
   4   5  12      775.09      824.92    109.07 o
 -12   6  12     1227.30     1203.04    119.52 o
 -11   6  12      791.49      740.24     63.03 o
 -10   6  12      393.82      339.45     52.40 o
  -9   6  12      142.52      136.44     40.61 o
  -8   6  12     5119.05     5160.46     73.20 o
  -7   6  12     8533.85     8121.35     81.90 o
  -6   6  12      639.54      576.83     48.61 o
  -5   6  12     1176.69     1109.34     49.97 o
  -4   6  12      575.59      541.14     66.97 o
  -3   6  12    10514.27    10299.30    112.23 o
  -2   6  12      958.91     1023.24     51.36 o
  -1   6  12      797.71      721.46     49.46 o
   0   6  12     1505.82     1494.42     47.31 o
   1   6  12      767.26      700.75     92.97 o
   2   6  12      284.08      125.18     87.74 o
   3   6  12        8.97      -13.49     69.28 o
   4   6  12       85.63        1.04     73.89 o
 -12   7  12       14.56       26.43    100.20 o
 -11   7  12      973.33      932.06     68.48 o
 -10   7  12      354.62      324.13     78.17 o
  -9   7  12     9025.63     8787.75    129.61 o
  -8   7  12      506.22      507.66     71.88 o
  -7   7  12      471.71      437.78     65.35 o
  -6   7  12       13.11       24.70     59.67 o
  -5   7  12      350.35      241.01     63.26 o
  -4   7  12       19.06       35.54     66.24 o
  -3   7  12      357.45      326.44     48.23 o
  -2   7  12     3129.39     3048.15     62.03 o
  -1   7  12     3638.25     3650.25     68.83 o
   0   7  12     2485.19     2208.48     70.58 o
   1   7  12       21.79       41.43     37.24 o
   2   7  12      184.96      111.25     67.84 o
   3   7  12      979.11      929.56     76.05 o
   4   7  12      555.56      473.81     77.01 o
 -12   8  12      217.31      299.59     66.66 o
 -11   8  12      173.19      157.43     95.70 o
 -10   8  12      444.58      457.10     83.19 o
  -9   8  12        5.03       26.71     74.03 o
  -8   8  12     2927.20     2724.25     94.07 o
  -7   8  12       33.55       58.89     66.61 o
  -6   8  12     3445.81     3401.04     94.28 o
  -5   8  12      150.04      144.79     66.34 o
  -4   8  12     6147.20     6344.94    116.93 o
  -3   8  12      551.01      509.97     49.51 o
  -2   8  12     1984.40     1932.93     63.14 o
  -1   8  12      177.50      164.05     46.61 o
   0   8  12       90.97       69.62     45.21 o
   1   8  12      988.29      963.30     66.06 o
   2   8  12      167.63      158.82     68.00 o
   3   8  12      179.84      127.46     71.17 o
   4   8  12      194.06      279.27     76.01 o
 -11   9  12        8.92        3.81     70.48 o
 -10   9  12     3426.37     3383.30     83.05 o
  -9   9  12       27.65       54.99     76.28 o
  -8   9  12     2016.73     1958.76     93.74 o
  -7   9  12       15.78       14.69     69.24 o
  -6   9  12     1092.14     1099.34     82.27 o
  -5   9  12     1372.88     1280.59     85.59 o
  -4   9  12     1755.02     1609.25     87.37 o
  -3   9  12       11.50       15.83     47.03 o
  -2   9  12     1718.34     1793.19     63.07 o
  -1   9  12     2644.90     2554.12     62.63 o
   0   9  12      996.07      929.25     59.81 o
   1   9  12       24.80      -12.70     41.82 o
   2   9  12      814.21      944.78     68.40 o
   3   9  12       12.48       17.99     67.71 o
 -11  10  12      207.98      175.67     69.00 o
 -10  10  12      499.37      532.43     69.41 o
  -9  10  12      126.89      120.25     85.36 o
  -8  10  12      518.05      435.16     81.72 o
  -7  10  12     1366.68     1221.35     88.36 o
  -6  10  12      618.86      631.14     81.33 o
  -5  10  12     5482.71     5836.29    122.81 o
  -4  10  12      265.22      251.57     77.41 o
  -3  10  12     1722.51     1580.79     58.90 o
  -2  10  12       61.56       37.03     54.16 o
  -1  10  12      966.26      900.28     86.59 o
   0  10  12      394.36      353.18     50.08 o
   1  10  12        1.75      -13.65     44.61 o
   2  10  12      118.35       45.49     65.04 o
   3  10  12       11.19        4.96     68.40 o
 -11  11  12     1922.64     2075.97     88.55 o
 -10  11  12      168.02      160.86     71.62 o
  -9  11  12      246.93      263.43     93.19 o
  -8  11  12      983.49      952.07     94.87 o
  -7  11  12     3282.82     3396.82    109.11 o
  -6  11  12      297.02      212.70     81.97 o
  -5  11  12      338.23      383.07     81.83 o
  -4  11  12     1902.63     2020.59    100.57 o
  -3  11  12       13.30       -1.01     48.04 o
  -2  11  12       22.31       19.78     53.39 o
  -1  11  12       19.72       74.60     76.71 o
   0  11  12      135.74       69.88     83.85 o
   1  11  12     2276.74     2294.44     61.54 o
   2  11  12      155.01       89.64    100.87 o
   3  11  12       54.29      113.97     66.33 o
 -11  12  12      600.94      581.83     78.76 o
 -10  12  12      470.30      356.89     69.17 o
  -9  12  12       51.14       12.49     89.01 o
  -8  12  12      210.27      108.24     87.31 o
  -7  12  12       37.44       46.24     85.78 o
  -6  12  12     1945.08     2212.05    107.51 o
  -5  12  12        7.60       19.29     79.54 o
  -4  12  12     2276.55     2375.82    104.65 o
  -3  12  12      107.81       98.10     48.70 o
  -2  12  12      266.04      216.92     57.64 o
  -1  12  12      384.11      365.00     60.42 o
   0  12  12     1112.20     1020.98     93.47 o
   1  12  12        2.77      -31.78     45.15 o
   2  12  12       21.94       55.63    105.44 o
   3  12  12      945.90      786.61    120.63 o
 -10  13  12      631.52      628.85     73.43 o
  -9  13  12     1919.59     1946.58    113.01 o
  -8  13  12     2625.39     2595.30    113.52 o
  -7  13  12      138.83       69.16     85.76 o
  -6  13  12      553.82      616.87     91.13 o
  -5  13  12     1166.47     1278.61    102.73 o
  -4  13  12      908.25      789.28     95.04 o
  -3  13  12      224.99      208.89     50.81 o
  -2  13  12      675.71      445.62     59.07 o
  -1  13  12     1898.46     2059.47     74.98 o
   0  13  12        4.21      -43.78     90.40 o
   1  13  12      799.60      640.39     98.82 o
   2  13  12     2333.16     2403.47    126.34 o
 -10  14  12      882.61      846.56     80.78 o
  -9  14  12      145.43       32.39    104.44 o
  -8  14  12     1673.47     1587.98    108.33 o
  -7  14  12       89.71      104.53     91.44 o
  -6  14  12       74.64       67.45     92.77 o
  -5  14  12     3821.35     3998.53    127.02 o
  -4  14  12      234.07      201.80     92.44 o
  -3  14  12      287.32      283.53     95.27 o
  -2  14  12     2848.99     3179.71    142.11 o
  -1  14  12      303.79      234.38     62.95 o
   0  14  12      800.86      782.59     73.09 o
   1  14  12      811.68      672.63     97.65 o
   2  14  12      642.76      562.15    106.89 o
  -9  15  12       33.60       -7.17     68.23 o
  -8  15  12     1130.38     1129.00    106.26 o
  -7  15  12     3493.68     3803.33    134.29 o
  -6  15  12       61.45       57.32     91.72 o
  -5  15  12      262.93      182.36     90.53 o
  -4  15  12     3050.10     3043.63    116.17 o
  -3  15  12      390.77      398.86     95.96 o
  -2  15  12     1127.18     1126.90     65.37 o
  -1  15  12      202.60      173.40     62.56 o
   0  15  12       73.73       72.63     62.57 o
   1  15  12     2243.94     2534.41    120.43 o
  -9  16  12       31.38        8.24     70.62 o
  -8  16  12      902.04      875.66    105.81 o
  -7  16  12     2133.45     2069.51    122.48 o
  -6  16  12     1736.20     1839.76    122.53 o
  -5  16  12      666.65      675.35    103.04 o
  -4  16  12      153.42       84.39     94.89 o
  -3  16  12     3834.88     4465.72    146.36 o
  -2  16  12     1306.57     1154.27    113.64 o
  -1  16  12       13.40       -8.95    101.48 o
   0  16  12     1192.44     1170.98     89.81 o
   1  16  12      649.66      452.88     97.00 o
  -8  17  12       68.34       17.96    103.75 o
  -7  17  12        1.27       -6.96     95.86 o
  -6  17  12     5562.54     5786.17    152.88 o
  -5  17  12       55.13      -12.08    101.80 o
  -4  17  12      893.19      732.74    111.34 o
  -3  17  12     1438.27     1470.78    113.31 o
  -2  17  12     1385.92     1366.57    120.11 o
  -1  17  12     2421.17     2612.64    126.24 o
   0  17  12      152.09      148.21    113.52 o
  -7  18  12      368.66      250.43    114.67 o
  -6  18  12       13.95       32.64     97.10 o
  -5  18  12     2508.31     2452.47    127.49 o
  -4  18  12       24.75       -2.04     96.40 o
  -3  18  12     1185.45     1138.17    111.10 o
  -2  18  12     2874.80     3383.55    133.65 o
  -1  18  12      352.05      410.19    109.11 o
  -6  19  12        0.47       17.03    106.42 o
  -5  19  12      105.07      125.83    113.64 o
  -4  19  12     1341.52     1492.28    121.50 o
  -3  19  12       12.12       -3.21    111.77 o
  -2  19  12      925.09     1105.91    116.76 o
 -12   1  13     1430.13     1441.37     99.46 o
 -11   1  13     3207.74     3377.96     52.65 o
 -10   1  13      514.97      532.18     54.73 o
  -9   1  13     3155.28     3167.38     68.39 o
  -8   1  13     6514.62     6492.02     58.78 o
  -7   1  13       45.03       59.24     31.64 o
  -6   1  13      356.54      315.37     22.60 o
  -5   1  13      464.60      442.18     23.74 o
  -4   1  13     1538.82     1424.04     30.51 o
  -3   1  13     1878.13     2014.41     43.03 o
  -2   1  13       85.22      106.04     33.58 o
  -1   1  13      194.96      272.68     34.86 o
   0   1  13       21.93       47.14     32.87 o
   1   1  13      115.51       79.38     41.06 o
   2   1  13      793.80      828.64     74.50 o
   3   1  13       10.35      -60.43     76.50 o
   4   1  13      259.92      237.95     82.64 o
 -12   2  13      206.33      169.58     62.26 o
 -11   2  13       99.07       85.09     39.25 o
 -10   2  13      335.02      373.80     53.50 o
  -9   2  13      255.91      258.12     37.69 o
  -8   2  13      101.72      111.76     34.60 o
  -7   2  13     1872.14     1764.99     41.35 o
  -6   2  13       20.88       24.38     30.92 o
  -5   2  13     2820.02     2662.05     44.70 o
  -4   2  13      881.47      892.23     27.39 o
  -3   2  13      721.98      772.40     41.91 o
  -2   2  13      313.99      285.97     38.57 o
  -1   2  13      112.82      122.00     34.43 o
   0   2  13       64.79       37.58     40.05 o
   1   2  13      560.28      466.41     42.75 o
   2   2  13      185.36      159.35     71.90 o
   3   2  13      945.57     1000.64     78.66 o
   4   2  13      652.02      591.54     86.26 o
 -12   3  13     3874.78     4064.04     79.15 o
 -11   3  13       94.09      129.39     40.05 o
 -10   3  13     5532.40     5729.11    131.37 o
  -9   3  13     1037.85     1079.14     42.09 o
  -8   3  13       36.57       45.17     36.11 o
  -7   3  13     4900.90     4934.91     56.19 o
  -6   3  13     1969.04     2050.30     43.27 o
  -5   3  13       63.23       28.13     34.81 o
  -4   3  13      926.40      975.60     40.62 o
  -3   3  13     4017.25     3763.15     50.79 o
  -2   3  13     3637.11     3822.66     55.50 o
  -1   3  13      237.10      339.35     35.62 o
   0   3  13      280.62      339.96     42.61 o
   1   3  13     2576.96     2770.33     54.26 o
   2   3  13      603.48      725.33     74.13 o
   3   3  13       23.71      -71.66     79.25 o
   4   3  13        8.50        3.64     78.47 o
 -12   4  13     1656.28     1685.70     75.15 o
 -11   4  13      269.70      266.50     39.83 o
 -10   4  13     1589.93     1553.36     50.09 o
  -9   4  13      977.96      983.86     43.09 o
  -8   4  13       31.57       12.26     37.30 o
  -7   4  13     1874.16     1872.10     45.09 o
  -6   4  13      394.94      361.94     37.87 o
  -5   4  13     1134.72     1256.74     42.71 o
  -4   4  13     8041.41     8005.70     67.07 o
  -3   4  13      162.35      104.43     33.83 o
  -2   4  13     1341.68     1358.82     45.93 o
  -1   4  13     4107.67     3942.35     59.39 o
   0   4  13       63.79       30.48     39.23 o
   1   4  13      402.39      414.70     42.14 o
   2   4  13       13.48       11.87     74.10 o
   3   4  13      654.25      489.72     78.74 o
 -12   5  13       52.48       58.53     60.02 o
 -11   5  13     8529.17     8586.54    150.90 o
 -10   5  13      105.04      104.42     41.67 o
  -9   5  13     1726.11     1747.62     48.42 o
  -8   5  13     4846.12     5095.67     60.47 o
  -7   5  13      815.92      790.42     40.84 o
  -6   5  13      133.73      125.58     37.63 o
  -5   5  13     3190.98     3051.35     68.98 o
  -4   5  13       71.03      111.63     37.53 o
  -3   5  13     8720.75     9073.79     66.31 o
  -2   5  13     3608.59     3231.70     83.30 o
  -1   5  13      113.53       30.53     47.00 o
   0   5  13     3736.34     4077.02     61.01 o
   1   5  13     1179.82     1210.14     57.62 o
   2   5  13     2087.19     1929.86     81.62 o
   3   5  13     2663.64     2885.17     90.74 o
 -12   6  13     1639.44     1511.68     74.09 o
 -11   6  13      134.73      143.12     63.53 o
 -10   6  13     2846.81     2850.73     57.26 o
  -9   6  13     4805.69     4600.11     62.25 o
  -8   6  13     1180.77     1121.78     49.47 o
  -7   6  13      449.15      403.28     40.90 o
  -6   6  13      318.46      272.43     40.11 o
  -5   6  13     3008.70     2808.70     54.46 o
  -4   6  13     6569.54     6864.68     81.63 o
  -3   6  13     3089.84     3101.26     54.51 o
  -2   6  13     2849.76     2816.71     63.69 o
  -1   6  13     5596.81     5827.26    149.19 o
   0   6  13      661.99      524.07     44.32 o
   1   6  13     1184.91     1061.21     50.57 o
   2   6  13       70.34      100.55     72.56 o
   3   6  13      492.22      617.15    126.67 o
 -12   7  13     2073.75     2376.04     82.31 o
 -11   7  13      365.57      356.43     49.96 o
 -10   7  13    10350.07    10804.66    106.44 o
  -9   7  13     1739.30     1730.49     62.92 o
  -8   7  13       32.79        8.96     67.46 o
  -7   7  13      387.95      417.02     69.38 o
  -6   7  13     6220.84     6186.92    111.88 o
  -5   7  13     2302.91     2198.17     87.04 o
  -4   7  13      212.71      231.12     61.59 o
  -3   7  13     4579.00     4315.37     60.85 o
  -2   7  13     4757.48     5319.18     77.96 o
  -1   7  13      290.98      379.10     50.90 o
   0   7  13       11.64       32.31     47.08 o
   1   7  13       12.84       25.67     38.76 o
   2   7  13     3857.66     4378.62    172.35 o
   3   7  13      996.89      934.13     76.67 o
 -12   8  13     1489.09     1520.41     75.08 o
 -11   8  13        5.32       20.64     51.53 o
 -10   8  13     2614.13     2508.21    101.33 o
  -9   8  13     4724.09     4975.40    116.19 o
  -8   8  13     2814.88     2472.44     93.95 o
  -7   8  13     1939.68     1900.91     87.37 o
  -6   8  13       40.26        1.01     71.43 o
  -5   8  13     1830.96     1871.41     90.43 o
  -4   8  13     9621.27     9639.01    143.93 o
  -3   8  13      541.93      529.23     43.33 o
  -2   8  13        5.44      -35.51     41.24 o
  -1   8  13     5289.77     5295.26     79.45 o
   0   8  13     1358.09     1413.47     57.87 o
   1   8  13      374.72      393.51     42.64 o
   2   8  13     1263.63     1162.05     75.05 o
   3   8  13      915.11      802.78     76.94 o
 -11   9  13     8270.36     8688.86    311.30 o
 -10   9  13     2736.30     2768.49    105.31 o
  -9   9  13     3576.97     3670.88    111.07 o
  -8   9  13     4448.23     4550.62    113.27 o
  -7   9  13      701.48      651.67     78.28 o
  -6   9  13        8.65        3.64     73.15 o
  -5   9  13     1280.90     1209.64     86.91 o
  -4   9  13      920.63      856.72     84.51 o
  -3   9  13     6534.98     6805.98    119.68 o
  -2   9  13     3258.72     3074.21     57.32 o
  -1   9  13     2069.15     2184.90    107.68 o
   0   9  13      370.45      417.20     51.33 o
   1   9  13      341.44      333.71    105.83 o
   2   9  13      868.27      840.42     77.15 o
   3   9  13     2543.62     2842.77    120.97 o
 -11  10  13      362.18      401.16     72.06 o
 -10  10  13     1914.70     1987.21    105.99 o
  -9  10  13     7813.25     7836.03    143.65 o
  -8  10  13       33.33       65.11     76.61 o
  -7  10  13      785.98      739.65     83.58 o
  -6  10  13     1209.89     1180.45     89.15 o
  -5  10  13     8822.82     8880.00    146.76 o
  -4  10  13     3345.69     3686.97    116.07 o
  -3  10  13     3140.57     3087.94     74.06 o
  -2  10  13     1485.69     1469.64     66.69 o
  -1  10  13     1028.15     1130.58     57.71 o
   0  10  13      748.11      641.39     52.35 o
   1  10  13      618.15      427.03    100.08 o
   2  10  13       28.06       -4.19    101.75 o
 -11  11  13     1581.12     1723.18     85.69 o
 -10  11  13     8927.33     9613.03    166.62 o
  -9  11  13       22.45       -0.59     89.03 o
  -8  11  13       87.89      110.21     86.16 o
  -7  11  13     5924.72     5802.33    128.28 o
  -6  11  13      280.87      264.57     84.72 o
  -5  11  13      248.27      233.77     83.61 o
  -4  11  13      742.47      773.96     94.31 o
  -3  11  13     4024.42     4182.67     82.54 o
  -2  11  13     4849.82     5377.19     91.57 o
  -1  11  13      159.72       91.99     83.10 o
   0  11  13        2.06       22.78     49.09 o
   1  11  13        7.93      -49.79    103.57 o
   2  11  13      686.20      624.80    115.36 o
 -10  12  13     1096.66     1091.63    110.30 o
  -9  12  13     2955.20     2998.76    117.39 o
  -8  12  13     2212.09     2138.71    106.40 o
  -7  12  13      124.17       50.91     88.16 o
  -6  12  13     1671.11     1731.01    104.69 o
  -5  12  13        1.18      -28.89     89.28 o
  -4  12  13     7124.85     7510.58    151.14 o
  -3  12  13     1353.89     1368.73     65.48 o
  -2  12  13        4.29      -39.34     58.58 o
  -1  12  13     4629.99     4356.34     90.56 o
   0  12  13       36.56       25.87     47.34 o
   1  12  13       72.17       60.64     99.95 o
   2  12  13       10.61      -33.94     96.42 o
 -10  13  13      284.33      278.39     74.71 o
  -9  13  13     1199.18     1205.27    109.91 o
  -8  13  13      910.71      954.64    103.26 o
  -7  13  13      415.95      299.20     96.53 o
  -6  13  13        7.28        1.85     94.29 o
  -5  13  13     1181.17     1063.46    101.80 o
  -4  13  13      561.23      542.39     96.32 o
  -3  13  13     5920.60     6453.28     96.04 o
  -2  13  13     2076.23     1873.77     72.43 o
  -1  13  13     1298.55     1387.75     73.15 o
   0  13  13       29.05       61.54     86.20 o
   1  13  13      901.05      852.42    101.10 o
  -9  14  13     3423.92     3689.53    133.51 o
  -8  14  13      770.06      887.10    108.06 o
  -7  14  13     2944.15     2729.76    120.97 o
  -6  14  13       11.73       22.96     88.82 o
  -5  14  13     2523.75     2686.42    119.46 o
  -4  14  13      501.62      474.06     94.95 o
  -3  14  13     4428.98     4362.24    135.07 o
  -2  14  13     1087.13      898.44     66.57 o
  -1  14  13      407.25      413.07     67.18 o
   0  14  13     1555.74     1469.22     77.84 o
   1  14  13       13.54       18.84     90.41 o
  -9  15  13       31.33      -45.90    107.74 o
  -8  15  13      245.80      248.61    105.07 o
  -7  15  13       90.97      105.27     98.39 o
  -6  15  13      245.50      236.21    106.64 o
  -5  15  13       57.87       -1.74     98.65 o
  -4  15  13      181.93      226.59    101.22 o
  -3  15  13     1232.56     1161.56    120.17 o
  -2  15  13     4431.29     4810.92    148.66 o
  -1  15  13     1117.25     1042.58     73.31 o
   0  15  13      195.25      158.06     65.77 o
  -8  16  13     2074.38     2124.53    127.00 o
  -7  16  13       95.51       94.51    109.99 o
  -6  16  13     3915.35     4195.63    142.68 o
  -5  16  13      135.93      164.63    104.56 o
  -4  16  13     2392.56     2573.55    127.90 o
  -3  16  13        3.20       -9.71    107.73 o
  -2  16  13     1267.20     1362.57    124.60 o
  -1  16  13      350.82      270.67    114.25 o
   0  16  13      447.42      411.02     69.50 o
  -7  17  13      488.99      443.23    101.40 o
  -6  17  13        2.48       20.22     98.82 o
  -5  17  13      350.34      316.23    110.07 o
  -4  17  13      225.91      192.46    102.07 o
  -3  17  13     1295.79     1351.87    114.50 o
  -2  17  13     1147.29     1207.27    124.94 o
  -1  17  13     1244.99     1304.29    131.12 o
  -6  18  13      170.19      233.94    104.45 o
  -5  18  13     1984.25     2092.15    131.30 o
  -4  18  13      136.59       56.53    112.75 o
  -3  18  13      936.53     1062.85    127.00 o
 -12   0  14      394.54      441.65     60.78 o
 -11   0  14     2059.13     2230.11     97.35 o
 -10   0  14     8279.18     8215.34    132.92 o
  -9   0  14       36.62       84.91     80.96 o
  -8   0  14      183.09      163.89     76.07 o
  -7   0  14     1845.42     1746.42     84.06 o
  -6   0  14    13621.50    13768.27    153.27 o
  -5   0  14     5486.04     5420.03     70.20 o
  -4   0  14     6863.44     6709.58     77.78 o
  -3   0  14     4377.62     4477.68    100.02 o
  -2   0  14     2204.03     2357.66     66.57 o
  -1   0  14      505.30      378.20     59.58 o
   0   0  14     1747.73     1431.22     60.20 o
   1   0  14       35.27       -4.03     99.12 o
   2   0  14     3488.47     4528.01    152.13 o
   3   0  14     8229.10     8296.13    180.94 o
 -12   1  14     4927.15     5289.32     64.29 o
 -11   1  14     5540.40     5963.42    156.95 o
 -10   1  14      175.41      191.36     55.61 o
  -9   1  14     3297.51     3297.59     70.64 o
  -8   1  14      150.29      105.08     53.02 o
  -7   1  14      795.12      793.54     36.07 o
  -6   1  14     1475.21     1549.58     40.31 o
  -5   1  14     6657.73     6600.16     76.16 o
  -4   1  14    16283.62    16990.07     89.79 o
  -3   1  14     2582.62     2629.29     48.76 o
  -2   1  14       32.07       41.80     36.28 o
  -1   1  14      556.44      570.49     39.37 o
   0   1  14       18.42      -11.38     34.53 o
   1   1  14     3933.90     3998.73     72.71 o
   2   1  14     2291.97     2331.57     90.78 o
   3   1  14      302.71      313.81     81.87 o
 -12   2  14       33.41       29.54     50.06 o
 -11   2  14     4392.40     4383.15    106.47 o
 -10   2  14     4864.81     5173.81     83.97 o
  -9   2  14     5219.66     5175.02     61.11 o
  -8   2  14     1809.95     1873.36     44.81 o
  -7   2  14     2714.00     2775.26     47.49 o
  -6   2  14     1165.37     1167.35     40.24 o
  -5   2  14    16864.79    17253.50     90.06 o
  -4   2  14        2.07      -11.21     37.54 o
  -3   2  14      288.74      260.65     37.22 o
  -2   2  14     5378.85     4957.75     62.26 o
  -1   2  14      263.94      150.40     37.63 o
   0   2  14     1069.36     1206.19     50.69 o
   1   2  14      267.33      329.48     47.30 o
   2   2  14     3240.26     2957.80     98.20 o
   3   2  14     5538.69     6679.68    117.40 o
 -12   3  14     3693.53     3785.40     68.76 o
 -11   3  14     3773.05     3874.59     83.73 o
 -10   3  14      637.73      633.93     44.09 o
  -9   3  14     2118.68     2210.09     75.14 o
  -8   3  14       37.68       57.82     36.95 o
  -7   3  14     1911.64     1969.86     46.12 o
  -6   3  14      238.88      218.97     36.58 o
  -5   3  14     1287.39     1411.53     55.82 o
  -4   3  14     7845.99     7913.05     68.67 o
  -3   3  14    10086.66    10062.30     70.13 o
  -2   3  14     2348.26     2161.22     51.66 o
  -1   3  14       24.28       29.15     44.16 o
   0   3  14        4.29       17.19     43.24 o
   1   3  14     3013.68     3160.53    133.70 o
   2   3  14     1270.08     1358.89     87.35 o
   3   3  14      162.17      160.59     79.74 o
 -12   4  14        5.77       -4.61     64.51 o
 -11   4  14     1525.87     1649.86     65.71 o
 -10   4  14     5604.24     5602.02     90.39 o
  -9   4  14      606.65      635.63     44.13 o
  -8   4  14     2913.05     2996.44     63.71 o
  -7   4  14      123.81      135.46     38.28 o
  -6   4  14     8191.88     8494.08     70.53 o
  -5   4  14      403.68      462.68     40.91 o
  -4   4  14     1255.10     1365.45     45.98 o
  -3   4  14     8058.92     7939.28     64.01 o
  -2   4  14     2379.27     2495.07     80.43 o
  -1   4  14      200.01      120.57     44.09 o
   0   4  14      790.57      619.10     48.30 o
   1   4  14      296.72      173.88     44.02 o
   2   4  14     4054.62     5120.51    111.40 o
   3   4  14     2019.00     1865.00    147.09 o
 -12   5  14     4417.32     4614.63    198.35 o
 -11   5  14      577.84      502.97     62.90 o
 -10   5  14      212.35      239.07     44.56 o
  -9   5  14     1385.94     1344.47     48.85 o
  -8   5  14      156.95      171.57     41.07 o
  -7   5  14      591.57      578.37     42.81 o
  -6   5  14     1105.81     1105.55     46.08 o
  -5   5  14      298.95      208.96     41.60 o
  -4   5  14     6277.03     6451.15     67.39 o
  -3   5  14     9532.97     9681.02     87.78 o
  -2   5  14     1130.00     1128.57     58.32 o
  -1   5  14       22.78       -6.52     48.69 o
   0   5  14     2178.08     2042.16     54.48 o
   1   5  14     1136.91     1130.22     80.73 o
   2   5  14      563.30      552.15     78.33 o
   3   5  14      268.63      276.46     84.98 o
 -12   6  14     1066.90     1099.68     71.47 o
 -11   6  14     1503.92     1599.82     67.25 o
 -10   6  14       38.81       52.89     43.06 o
  -9   6  14     1540.66     1442.12     51.12 o
  -8   6  14      329.72      339.68     43.92 o
  -7   6  14     5047.15     5044.32     63.21 o
  -6   6  14      188.44      158.12     41.36 o
  -5   6  14     6086.58     6222.51     86.38 o
  -4   6  14      288.43      286.93     52.38 o
  -3   6  14      463.82      444.65     44.66 o
  -2   6  14     3838.10     3820.30     74.42 o
  -1   6  14       75.14      105.41     49.18 o
   0   6  14      585.02      432.00     45.24 o
   1   6  14       17.18       56.01     68.03 o
   2   6  14     1217.25     1047.14     85.16 o
 -12   7  14      124.91       89.25     68.91 o
 -11   7  14      961.82     1059.23     65.46 o
 -10   7  14        4.36       51.69     57.03 o
  -9   7  14     1277.06     1190.01     60.69 o
  -8   7  14      864.80      783.08     57.02 o
  -7   7  14      103.45       82.80     51.29 o
  -6   7  14      599.62      595.01     57.47 o
  -5   7  14      963.43     1011.97     57.61 o
  -4   7  14     1793.69     1664.65     92.19 o
  -3   7  14     2156.29     2148.79     71.94 o
  -2   7  14       77.37       67.81     51.06 o
  -1   7  14      397.09      410.79     54.31 o
   0   7  14       83.52       35.71     46.95 o
   1   7  14       20.05       64.99     71.09 o
   2   7  14        1.31        3.63     73.65 o
 -11   8  14      174.23      212.02     60.95 o
 -10   8  14      953.49     1011.19     64.57 o
  -9   8  14       18.95       16.76     56.05 o
  -8   8  14     2470.06     2533.27     95.49 o
  -7   8  14       88.33       81.98     74.08 o
  -6   8  14     3602.27     3615.25    106.27 o
  -5   8  14     1161.18     1019.51     61.27 o
  -4   8  14     4662.67     4583.63     78.75 o
  -3   8  14      330.10      234.88     45.08 o
  -2   8  14      164.38      115.18     45.07 o
  -1   8  14       67.45       51.66     50.71 o
   0   8  14      131.38      170.38     50.97 o
   1   8  14     1029.60      874.21     91.27 o
   2   8  14      855.15     1030.60     83.03 o
 -11   9  14      176.64      157.89     65.22 o
 -10   9  14     1976.21     2190.26    107.99 o
  -9   9  14        3.07      -48.99     80.61 o
  -8   9  14      519.47      519.36     81.71 o
  -7   9  14      266.21      219.18     77.36 o
  -6   9  14     1567.69     1414.83     92.13 o
  -5   9  14     1135.27     1160.47     90.77 o
  -4   9  14      122.14      150.89     81.32 o
  -3   9  14        7.83      -10.56     44.60 o
  -2   9  14     1885.57     1997.48     56.35 o
  -1   9  14       80.71       77.41     52.95 o
   0   9  14      152.25      177.91     52.70 o
   1   9  14      409.06      330.87    112.12 o
   2   9  14       16.66       -7.79     73.80 o
 -11  10  14        1.75       21.21     71.74 o
 -10  10  14        4.73       14.00     87.81 o
  -9  10  14      720.91      766.49     90.63 o
  -8  10  14       46.62       79.18     82.27 o
  -7  10  14     3017.95     3092.18    109.76 o
  -6  10  14      582.81      613.83     90.78 o
  -5  10  14      186.83      224.49     87.36 o
  -4  10  14       95.48       21.89     83.80 o
  -3  10  14     3113.14     2903.23     77.25 o
  -2  10  14      135.66       72.43     45.95 o
  -1  10  14      184.21      175.56     54.85 o
   0  10  14     1451.83     1120.86     57.57 o
   1  10  14      936.15      958.64    113.39 o
 -10  11  14      103.50       89.28     91.56 o
  -9  11  14     1374.87     1388.31    102.84 o
  -8  11  14       80.61       98.42     82.05 o
  -7  11  14       73.16        6.67     87.73 o
  -6  11  14     1735.86     1532.60    104.43 o
  -5  11  14      627.34      577.88     91.79 o
  -4  11  14      189.44      196.33     90.07 o
  -3  11  14       32.63       23.71     59.93 o
  -2  11  14      409.01      314.38     48.64 o
  -1  11  14     2965.00     3238.75     74.84 o
   0  11  14      123.45      111.57     52.63 o
   1  11  14        0.22       -7.30    110.67 o
 -10  12  14      107.21       73.63     94.73 o
  -9  12  14       24.60      -31.89     97.84 o
  -8  12  14     4192.81     4199.89    127.03 o
  -7  12  14      162.81      172.70     90.81 o
  -6  12  14      372.27      297.06     90.29 o
  -5  12  14     4476.10     4750.50    130.85 o
  -4  12  14       17.65        3.47     87.05 o
  -3  12  14      653.81      535.71     62.95 o
  -2  12  14      861.43      831.31     70.50 o
  -1  12  14      842.76      715.59     56.52 o
   0  12  14     1459.03     1547.00     76.88 o
   1  12  14       34.52       52.67    101.98 o
 -10  13  14     1265.18     1156.44    107.86 o
  -9  13  14      207.23       68.15     95.93 o
  -8  13  14     1071.03      844.10     97.64 o
  -7  13  14     2867.54     2897.60    123.60 o
  -6  13  14      804.47      757.39    106.54 o
  -5  13  14       75.32      144.13     92.39 o
  -4  13  14      367.66      299.68    101.16 o
  -3  13  14      214.99      271.75     61.82 o
  -2  13  14     1045.12     1129.23     74.60 o
  -1  13  14      955.29      811.12    109.19 o
   0  13  14      321.34      315.41     55.64 o
  -9  14  14      838.54      793.68    114.02 o
  -8  14  14      474.28      418.40    100.26 o
  -7  14  14     1095.48     1291.92    116.52 o
  -6  14  14      946.91     1000.50    105.74 o
  -5  14  14      233.32      218.34     99.43 o
  -4  14  14      733.45      779.94    107.67 o
  -3  14  14     1044.88     1152.67    116.65 o
  -2  14  14      501.70      506.16     69.97 o
  -1  14  14       81.46      116.78     65.05 o
   0  14  14     1114.10     1069.53     75.96 o
  -8  15  14        6.40       21.77     96.78 o
  -7  15  14     1763.68     1702.39    115.90 o
  -6  15  14     2321.83     2249.69    124.12 o
  -5  15  14      279.55      216.78    104.34 o
  -4  15  14     1615.75     1787.38    118.06 o
  -3  15  14      345.33      319.96    108.94 o
  -2  15  14      206.27       96.00    103.92 o
  -1  15  14     1810.69     1908.59     79.35 o
  -7  16  14        4.92      -11.59    107.22 o
  -6  16  14      315.77      232.28    111.41 o
  -5  16  14     1070.53     1273.54    118.15 o
  -4  16  14       84.12       80.76    108.97 o
  -3  16  14      551.94      402.01    116.67 o
  -2  16  14      938.45      986.05    114.99 o
  -6  17  14       24.75       62.80    111.29 o
  -5  17  14      286.15      294.87    105.70 o
  -4  17  14      877.32      896.83    116.90 o
  -3  17  14     1729.98     2017.97    127.98 o
 -12   1  15     1088.90     1176.26     49.75 o
 -11   1  15     1769.93     1640.47     68.59 o
 -10   1  15      457.58      465.14     58.36 o
  -9   1  15      202.37      156.88     55.17 o
  -8   1  15     1661.77     1695.27     67.45 o
  -7   1  15       67.50       70.84     52.05 o
  -6   1  15       56.89       -4.77     53.78 o
  -5   1  15     1614.34     1764.41     64.06 o
  -4   1  15      519.93      369.75     40.14 o
  -3   1  15        3.79       17.57     37.87 o
  -2   1  15     3246.49     3485.19     92.50 o
  -1   1  15     1619.03     1770.21     73.67 o
   0   1  15      107.04       73.11     46.87 o
   1   1  15      279.78      290.45     78.77 o
   2   1  15      377.54      321.76     81.12 o
 -12   2  15      948.31      945.35     48.20 o
 -11   2  15       29.49       -1.25     56.80 o
 -10   2  15       54.91       60.94     58.81 o
  -9   2  15      129.29      100.12     56.06 o
  -8   2  15     1398.53     1450.12     64.74 o
  -7   2  15       26.98       56.24     54.42 o
  -6   2  15     1805.24     1823.75     45.09 o
  -5   2  15     1708.13     1770.38     93.62 o
  -4   2  15      427.41      441.62     42.58 o
  -3   2  15      299.16      314.22     39.99 o
  -2   2  15      425.60      455.24     45.55 o
  -1   2  15      335.11      266.74     40.08 o
   0   2  15     1108.62      978.03     69.79 o
   1   2  15       65.23       51.56     73.12 o
   2   2  15      423.32      433.76     81.01 o
 -12   3  15     2545.04     2546.80     55.49 o
 -11   3  15     1500.10     1568.75     74.97 o
 -10   3  15      608.20      660.01     65.85 o
  -9   3  15      177.69      208.70     82.06 o
  -8   3  15      465.23      451.42     41.18 o
  -7   3  15        5.22       11.97     37.81 o
  -6   3  15     1769.44     1875.21     46.76 o
  -5   3  15     1055.05      982.77     43.93 o
  -4   3  15     3516.50     3778.90     76.88 o
  -3   3  15      726.64      756.58     40.46 o
  -2   3  15      355.74      291.05     45.87 o
  -1   3  15       18.50       -5.92     46.31 o
   0   3  15     1813.54     1859.44     58.27 o
   1   3  15       76.12       75.21     76.68 o
   2   3  15       19.71       32.08     78.06 o
 -12   4  15     1508.93     1550.02     62.00 o
 -11   4  15      244.05      245.93     59.65 o
 -10   4  15      139.33      126.13     57.18 o
  -9   4  15      396.84      433.99     43.60 o
  -8   4  15        8.17        1.34     41.64 o
  -7   4  15      881.20     1013.38     44.64 o
  -6   4  15     3343.39     3136.51     55.98 o
  -5   4  15      108.16      100.68     40.62 o
  -4   4  15     1607.29     1547.76     49.43 o
  -3   4  15     2052.80     1885.48     47.04 o
  -2   4  15        9.00       17.43     53.35 o
  -1   4  15      212.87      211.69     47.44 o
   0   4  15        1.96      -18.80     44.76 o
   1   4  15     1066.16     1059.91     82.35 o
   2   4  15     1916.47     2207.23     94.67 o
 -12   5  15      287.03      316.94     67.88 o
 -11   5  15       81.63       88.02     62.73 o
 -10   5  15     3465.45     3545.86     64.71 o
  -9   5  15      744.33      802.24     47.75 o
  -8   5  15     1131.23     1100.23     47.61 o
  -7   5  15      595.22      608.35     44.50 o
  -6   5  15     1574.04     1573.48     50.69 o
  -5   5  15     3813.92     4285.23     62.75 o
  -4   5  15      539.03      406.04     43.32 o
  -3   5  15     1361.50     1446.45     60.72 o
  -2   5  15      863.74      992.80     60.24 o
  -1   5  15       47.58       35.69     56.37 o
   0   5  15      471.89      430.64     49.89 o
   1   5  15      701.52      706.79     81.15 o
   2   5  15      566.32      594.06     83.18 o
 -11   6  15     2647.45     2667.69     61.98 o
 -10   6  15       27.35       36.02     47.14 o
  -9   6  15      435.63      354.92     45.82 o
  -8   6  15       10.22       15.56     43.08 o
  -7   6  15     8293.17     8354.81    130.73 o
  -6   6  15     1068.08     1161.71     51.14 o
  -5   6  15       56.32       65.69     44.16 o
  -4   6  15     2365.20     2275.19     68.43 o
  -3   6  15      170.26      198.70     44.63 o
  -2   6  15       92.09        9.82     54.36 o
  -1   6  15      999.94      885.09     59.35 o
   0   6  15       70.69       49.16     47.64 o
   1   6  15     1043.49     1217.60     82.19 o
 -11   7  15     2472.65     2646.65    104.18 o
 -10   7  15       15.95        8.05     59.25 o
  -9   7  15      150.19       74.96     55.36 o
  -8   7  15     1342.55     1394.44     63.67 o
  -7   7  15      266.57      251.87     56.50 o
  -6   7  15     2543.79     2624.78     70.41 o
  -5   7  15     5286.93     5323.34     83.62 o
  -4   7  15     2275.76     2423.33     70.42 o
  -3   7  15     1031.14     1265.35     52.88 o
  -2   7  15       18.92        3.50     52.80 o
  -1   7  15       12.26        9.78     53.04 o
   0   7  15     3338.59     3525.36     99.51 o
   1   7  15      364.37      319.38     73.88 o
 -11   8  15     2743.29     3090.87     84.11 o
 -10   8  15      697.66      651.91     67.30 o
  -9   8  15     1187.55     1222.05     66.76 o
  -8   8  15     1050.22     1030.78     63.60 o
  -7   8  15     1538.92     1581.86     67.15 o
  -6   8  15     4001.00     3998.94     80.26 o
  -5   8  15      542.18      455.55     56.82 o
  -4   8  15      644.33      705.74     58.95 o
  -3   8  15     1218.63     1106.68     54.07 o
  -2   8  15      477.11      375.23     49.20 o
  -1   8  15       35.16       38.54     54.69 o
   0   8  15      775.87      879.09     57.69 o
   1   8  15     2629.85     2277.71    134.89 o
 -11   9  15       85.69      186.47     65.53 o
 -10   9  15     1048.20     1069.54     67.67 o
  -9   9  15     1512.61     1585.41     74.39 o
  -8   9  15      282.46      340.16     81.25 o
  -7   9  15        4.97      -10.37     80.45 o
  -6   9  15     2090.73     2086.62     72.29 o
  -5   9  15     8359.89     8449.17    143.20 o
  -4   9  15      550.95      430.24     58.66 o
  -3   9  15      412.47      277.45     48.43 o
  -2   9  15     1591.67     1648.02     57.30 o
  -1   9  15     1327.65     1434.19     65.64 o
   0   9  15     1707.10     1517.26     64.73 o
   1   9  15     1773.48     1767.83    129.51 o
 -10  10  15      110.12       40.76     94.23 o
  -9  10  15      471.96      324.00     93.65 o
  -8  10  15        2.69       24.52     83.10 o
  -7  10  15     3549.31     3896.45    121.27 o
  -6  10  15     1126.40     1161.19    100.60 o
  -5  10  15      411.88      413.06     88.56 o
  -4  10  15     4035.35     3861.47     84.61 o
  -3  10  15      931.70     1019.33     54.15 o
  -2  10  15        0.61      -13.34     48.17 o
  -1  10  15      342.26      182.33     54.88 o
   0  10  15     1236.45      941.08    117.12 o
 -10  11  15       72.92        9.20     98.47 o
  -9  11  15       20.72       -2.15     94.44 o
  -8  11  15     1898.06     1986.66    110.93 o
  -7  11  15     1169.81     1013.68     98.58 o
  -6  11  15     5059.32     5434.23    137.61 o
  -5  11  15     4971.29     4962.62    136.41 o
  -4  11  15     3353.58     3801.83    128.74 o
  -3  11  15      242.34      258.04     48.69 o
  -2  11  15        2.95        4.73     48.84 o
  -1  11  15       20.75        0.79     48.54 o
   0  11  15     4393.08     4970.25    155.84 o
 -10  12  15      688.27      673.61    111.52 o
  -9  12  15       88.57       76.12     97.90 o
  -8  12  15     2665.46     2594.16    115.91 o
  -7  12  15     1410.05     1303.09    107.31 o
  -6  12  15     5103.15     5221.55    142.65 o
  -5  12  15     1138.48     1019.53    108.39 o
  -4  12  15      372.21      436.24     98.82 o
  -3  12  15      354.31      287.32     65.60 o
  -2  12  15       60.50       57.67     49.41 o
  -1  12  15      144.26       78.93     48.92 o
   0  12  15      381.38      404.16     98.50 o
  -9  13  15       29.75      -51.26    107.15 o
  -8  13  15       82.73       59.44     96.64 o
  -7  13  15      503.60      471.50    107.24 o
  -6  13  15     1691.44     1773.31    114.78 o
  -5  13  15     5321.12     6063.14    154.05 o
  -4  13  15     1629.98     1650.35    121.15 o
  -3  13  15      372.36      441.97     67.33 o
  -2  13  15      223.85      206.05     50.29 o
  -1  13  15     1040.82     1066.17     71.67 o
  -8  14  15       24.20      -14.10    101.73 o
  -7  14  15     3805.78     4006.40    142.15 o
  -6  14  15      908.10      913.93    116.28 o
  -5  14  15      181.21      128.27    107.99 o
  -4  14  15     2124.13     2031.50    124.51 o
  -3  14  15        9.73       29.46    113.16 o
  -2  14  15        2.03        6.29     66.13 o
  -7  15  15      268.80      200.43    103.54 o
  -6  15  15     1117.25     1305.93    115.40 o
  -5  15  15     1067.45     1194.05    123.16 o
  -4  15  15     1306.73     1582.64    120.57 o
  -3  15  15       22.20      -23.82    107.05 o
  -6  16  15     3028.28     2952.46    133.92 o
  -5  16  15       29.10       56.97    112.99 o
  -4  16  15        4.30      -38.43    112.77 o
 -12   0  16     1780.44     1845.74    103.93 o
 -11   0  16      512.57      442.68     89.98 o
 -10   0  16      397.31      439.22     93.69 o
  -9   0  16      250.97      287.89     90.76 o
  -8   0  16    11222.75    11659.98    163.89 o
  -7   0  16        6.89       -8.86     77.28 o
  -6   0  16        7.33        9.42     85.13 o
  -5   0  16     7603.91     7825.13    138.44 o
  -4   0  16        1.15       63.70     83.24 o
  -3   0  16      277.51      339.43     77.00 o
  -2   0  16      412.85      277.37     60.34 o
  -1   0  16     1158.37      881.89     68.37 o
   0   0  16     5535.00     6821.22    163.83 o
   1   0  16     1074.76      970.72    131.08 o
 -12   1  16       44.35       34.03     63.40 o
 -11   1  16       34.27        1.44     62.11 o
 -10   1  16      142.79      101.99     63.22 o
  -9   1  16      140.71      123.52     61.27 o
  -8   1  16      792.45      778.93     66.25 o
  -7   1  16     4769.10     4778.10     83.93 o
  -6   1  16     6690.61     7304.22     97.06 o
  -5   1  16     2219.68     2031.18     71.80 o
  -4   1  16       30.07      -23.53     58.03 o
  -3   1  16       31.44       29.86     53.68 o
  -2   1  16     2545.05     2637.22     58.97 o
  -1   1  16     2121.79     2191.93     52.09 o
   0   1  16       27.00        0.19     50.90 o
   1   1  16     2356.29     2418.43     96.39 o
 -12   2  16      237.76      291.63     63.85 o
 -11   2  16      345.30      367.23     66.50 o
 -10   2  16      939.16      929.64     65.69 o
  -9   2  16     7100.14     7417.39    143.74 o
  -8   2  16     2702.88     2702.30     75.34 o
  -7   2  16     4247.53     4175.50    113.97 o
  -6   2  16     2351.05     2449.71     72.56 o
  -5   2  16     1847.82     2014.48     69.64 o
  -4   2  16     1640.66     1530.36     66.18 o
  -3   2  16      208.07      113.02     42.99 o
  -2   2  16        3.68       37.34     46.88 o
  -1   2  16      729.74     1012.65     56.83 o
   0   2  16     4274.24     4372.21    105.73 o
   1   2  16     2612.66     3235.30    102.22 o
 -12   3  16      405.25      426.29     67.28 o
 -11   3  16       29.01       39.18     62.68 o
 -10   3  16       10.13        8.61     63.29 o
  -9   3  16      114.70       85.96     63.95 o
  -8   3  16      851.56      872.14     69.56 o
  -7   3  16     6741.99     6633.18    177.77 o
  -6   3  16     4716.30     4660.13     84.36 o
  -5   3  16      179.02      274.50     43.87 o
  -4   3  16      789.21      678.27     46.69 o
  -3   3  16      617.30      616.79     46.64 o
  -2   3  16     3894.19     3755.59     89.85 o
  -1   3  16     2451.75     2463.47    113.43 o
   0   3  16        3.80       18.33     50.15 o
   1   3  16      963.06     1155.43     85.15 o
 -11   4  16      266.72      273.96     67.50 o
 -10   4  16     2189.82     2174.56     74.72 o
  -9   4  16      441.39      410.65     65.75 o
  -8   4  16    11209.12    11730.51    173.86 o
  -7   4  16      467.03      445.39     44.21 o
  -6   4  16      189.32      118.53     44.59 o
  -5   4  16     3352.32     3453.00     61.67 o
  -4   4  16      396.51      454.42     48.09 o
  -3   4  16      528.86      322.20     39.06 o
  -2   4  16      130.72      201.93     60.19 o
  -1   4  16     1261.80     1065.42     66.30 o
   0   4  16     3714.29     4919.16    111.87 o
   1   4  16     2376.10     2145.23    156.01 o
 -11   5  16      276.52      267.35     65.49 o
 -10   5  16      584.19      567.41     66.41 o
  -9   5  16       54.48       14.79     62.09 o
  -8   5  16      110.81      121.85     45.63 o
  -7   5  16     3203.05     3426.30     83.89 o
  -6   5  16     4093.02     4325.17     86.40 o
  -5   5  16      153.64      146.16     46.06 o
  -4   5  16        0.75       -9.74     44.03 o
  -3   5  16        2.88       -0.96     46.41 o
  -2   5  16     1617.70     1620.99     68.80 o
  -1   5  16      868.81      826.33     66.32 o
   0   5  16       48.54       42.85     49.62 o
   1   5  16     1087.25     1003.89     87.84 o
 -11   6  16     1365.32     1415.07     73.82 o
 -10   6  16      454.12      392.17     66.76 o
  -9   6  16     2900.17     2874.00     81.75 o
  -8   6  16      546.66      507.19     64.95 o
  -7   6  16     5359.88     5582.11     99.61 o
  -6   6  16     1284.65     1183.67     52.49 o
  -5   6  16       20.82       -6.57     54.46 o
  -4   6  16      538.93      454.84     58.05 o
  -3   6  16        4.50       17.32     45.15 o
  -2   6  16      503.40      300.46     60.57 o
  -1   6  16     3206.44     3531.46    114.95 o
   0   6  16     1323.97      982.81    117.05 o
 -11   7  16        4.63      -22.36    101.78 o
 -10   7  16        7.56      -32.34     58.15 o
  -9   7  16      282.47      262.46     59.46 o
  -8   7  16      381.98      468.67     59.93 o
  -7   7  16     2153.18     2319.82     70.75 o
  -6   7  16     3053.30     2920.32    135.13 o
  -5   7  16     1458.61     1341.27     64.12 o
  -4   7  16       99.97       70.54     57.45 o
  -3   7  16      427.00      467.62     49.07 o
  -2   7  16      343.75      347.66     49.23 o
  -1   7  16     1177.99     1118.73    125.67 o
   0   7  16      173.55       16.56    110.25 o
 -11   8  16       47.48       21.04     61.41 o
 -10   8  16      690.60      733.50     68.16 o
  -9   8  16      353.80      266.71     63.46 o
  -8   8  16     1951.91     2156.19    121.97 o
  -7   8  16       86.02       70.24     58.75 o
  -6   8  16      311.03      272.33     60.26 o
  -5   8  16       61.21       78.36     56.61 o
  -4   8  16       30.99       40.50     59.21 o
  -3   8  16      700.97      677.36     52.91 o
  -2   8  16       44.67      115.68     48.11 o
  -1   8  16      102.59       54.79     57.13 o
   0   8  16     1064.62     1196.72    124.51 o
 -10   9  16       13.98      -55.11     65.71 o
  -9   9  16      491.33      479.18     67.71 o
  -8   9  16      122.07       99.25     64.42 o
  -7   9  16      132.55       71.81     63.14 o
  -6   9  16      953.86      906.57     69.00 o
  -5   9  16      673.97      561.31     62.81 o
  -4   9  16      614.71      720.74     65.93 o
  -3   9  16      133.88       93.31     48.40 o
  -2   9  16      187.86      149.23     49.90 o
  -1   9  16       47.06       37.03     57.38 o
   0   9  16        0.69      -36.33    103.47 o
 -10  10  16        1.19       -6.58     69.09 o
  -9  10  16     1191.92     1346.62     76.70 o
  -8  10  16      143.91      191.84     63.35 o
  -7  10  16      504.80      512.94     65.83 o
  -6  10  16      410.58      373.83     64.90 o
  -5  10  16       72.57       91.54     64.03 o
  -4  10  16      311.99      182.26     60.70 o
  -3  10  16        4.16       -1.11     50.08 o
  -2  10  16       79.74       28.75     49.36 o
  -1  10  16       41.53       83.10     57.41 o
  -9  11  16      413.66      506.46    104.80 o
  -8  11  16       24.40       44.83     93.57 o
  -7  11  16      332.78      252.55     99.43 o
  -6  11  16       14.08      -13.04     96.86 o
  -5  11  16     1343.72     1468.26    130.85 o
  -4  11  16      417.02      366.99     70.01 o
  -3  11  16      559.29      552.07     54.47 o
  -2  11  16      314.15      266.23     52.85 o
  -1  11  16       98.02       60.33     49.94 o
  -9  12  16       27.81       15.36     98.20 o
  -8  12  16        0.17       56.60    100.49 o
  -7  12  16      356.14      312.96    108.45 o
  -6  12  16      722.79      696.47    103.64 o
  -5  12  16        4.03       15.96    101.29 o
  -4  12  16        4.08       13.22     67.46 o
  -3  12  16      208.14      141.29     51.74 o
  -2  12  16      326.95      399.72     54.51 o
  -8  13  16        0.60       34.88    101.29 o
  -7  13  16      202.50      158.00    104.53 o
  -6  13  16        5.39      -54.05    106.68 o
  -5  13  16      174.50      170.92    107.28 o
  -4  13  16     2532.47     2959.70    131.01 o
  -3  13  16       39.18       10.48     50.00 o
  -2  13  16        3.52       24.25     51.81 o
  -7  14  16      133.23      135.08    102.17 o
  -6  14  16      566.31      450.81    106.21 o
  -5  14  16     2010.45     2338.46    135.67 o
  -4  14  16        9.86       35.49    101.96 o
  -3  14  16     1159.47     1184.43     71.97 o
 -11   1  17      996.06      983.97     73.56 o
 -10   1  17       41.81       56.83     69.97 o
  -9   1  17      266.49      215.82     62.70 o
  -8   1  17       10.80      -30.83     60.57 o
  -7   1  17      341.21      455.31     63.26 o
  -6   1  17      192.40      262.03     63.70 o
  -5   1  17     1438.62     1447.28     67.53 o
  -4   1  17        9.14       26.86     56.44 o
  -3   1  17      155.99      223.15     57.92 o
  -2   1  17      125.02      140.96     48.32 o
  -1   1  17      241.31      169.81     44.43 o
   0   1  17       29.21       28.10     84.45 o
 -11   2  17        6.39      -21.65     67.39 o
 -10   2  17      425.85      398.55     68.68 o
  -9   2  17      762.74      751.50     70.11 o
  -8   2  17       96.05       77.68     62.26 o
  -7   2  17     1161.39     1223.71     68.38 o
  -6   2  17       66.14       46.24     62.97 o
  -5   2  17      929.96      817.57     63.47 o
  -4   2  17      117.46       95.94     56.04 o
  -3   2  17      231.97      152.49     58.35 o
  -2   2  17        4.73        4.07     47.29 o
  -1   2  17     1052.56     1028.23     58.00 o
   0   2  17      175.89      154.30     84.74 o
 -11   3  17      167.64      228.24     67.74 o
 -10   3  17     1551.16     1479.04     75.90 o
  -9   3  17      335.24      309.65     67.02 o
  -8   3  17     1989.67     2073.86     74.85 o
  -7   3  17      499.37      363.70     65.32 o
  -6   3  17      157.86      189.41     59.62 o
  -5   3  17      236.05      285.03     64.40 o
  -4   3  17     1225.78     1239.00     68.21 o
  -3   3  17      169.86      107.25     54.19 o
  -2   3  17      334.29      345.58     63.10 o
  -1   3  17      472.56      379.01     62.78 o
   0   3  17      357.02      436.01     82.85 o
 -11   4  17       85.89       62.59     66.45 o
 -10   4  17     1013.03     1005.89     72.75 o
  -9   4  17      945.74     1077.32     75.66 o
  -8   4  17      321.54      322.85     68.04 o
  -7   4  17     1844.48     1740.14    166.42 o
  -6   4  17       31.47       29.55     57.11 o
  -5   4  17      704.46      634.62     61.12 o
  -4   4  17      349.48      311.80     46.25 o
  -3   4  17       50.36       21.42     56.09 o
  -2   4  17      732.30      768.90     68.55 o
  -1   4  17     2022.62     1792.49     72.33 o
   0   4  17      128.90      150.91     82.27 o
 -11   5  17      625.69      669.81     72.63 o
 -10   5  17      238.38      254.46     70.24 o
  -9   5  17      251.27      279.99     69.83 o
  -8   5  17     1630.00     1576.35     78.96 o
  -7   5  17     2257.22     2310.20     79.03 o
  -6   5  17      362.96      389.51     66.21 o
  -5   5  17      115.08       46.61     46.19 o
  -4   5  17        4.74      -16.76     56.57 o
  -3   5  17     4883.61     5020.70     88.63 o
  -2   5  17       62.65       45.89     60.83 o
  -1   5  17       70.92       33.33     59.62 o
 -11   6  17      211.03      217.01     69.62 o
 -10   6  17      551.08      515.11     73.79 o
  -9   6  17     2469.04     2560.62     81.64 o
  -8   6  17       11.53       -6.48     68.62 o
  -7   6  17      367.25      431.32     51.31 o
  -6   6  17     4385.29     4385.71     71.55 o
  -5   6  17       99.64      116.26     58.93 o
  -4   6  17      990.71     1128.70     67.99 o
  -3   6  17        5.44        0.57     47.92 o
  -2   6  17     3955.80     3671.67    187.14 o
  -1   6  17     4366.78     4336.30    115.42 o
 -10   7  17      630.00      545.13    107.51 o
  -9   7  17      299.49      235.74     92.51 o
  -8   7  17     3945.04     4278.35    153.73 o
  -7   7  17     1260.92     1407.33     84.81 o
  -6   7  17       28.41       61.14     61.83 o
  -5   7  17     2062.01     2268.86     75.79 o
  -4   7  17      419.17      500.14     64.50 o
  -3   7  17     1257.55     1159.97     56.52 o
  -2   7  17     2359.17     2362.12     76.00 o
  -1   7  17      576.17      489.60     59.58 o
 -10   8  17     5132.30     5139.54    139.37 o
  -9   8  17     1902.05     2096.92     76.74 o
  -8   8  17      959.38      991.08     72.41 o
  -7   8  17     1678.93     1730.79     74.17 o
  -6   8  17     3340.18     3668.09     85.07 o
  -5   8  17      928.30      782.75     66.68 o
  -4   8  17     2006.67     1969.22     76.39 o
  -3   8  17      331.01      356.97     51.87 o
  -2   8  17     3327.26     3373.22     83.54 o
  -1   8  17     4558.79     4485.42    139.55 o
 -10   9  17      180.47      282.80     71.48 o
  -9   9  17      445.16      424.02     67.25 o
  -8   9  17     4658.96     4940.52    162.55 o
  -7   9  17     4859.79     5374.73     96.95 o
  -6   9  17      144.73      145.98     67.45 o
  -5   9  17       56.50       47.05     64.60 o
  -4   9  17       95.79      119.77     62.88 o
  -3   9  17     1729.37     1816.80     64.24 o
  -2   9  17      382.92      405.72     56.66 o
  -9  10  17     6543.64     6936.97    111.14 o
  -8  10  17        0.00       -7.17     66.21 o
  -7  10  17      451.05      494.41     68.45 o
  -6  10  17     2096.13     2026.43     78.99 o
  -5  10  17        7.43        2.84     64.78 o
  -4  10  17      478.74      503.92     69.29 o
  -3  10  17      179.56       82.26     52.99 o
  -2  10  17     1272.26     1161.70     58.76 o
  -9  11  17      233.18      293.28     77.27 o
  -8  11  17     6141.78     6813.64    234.08 o
  -7  11  17     2891.51     2899.41     89.45 o
  -6  11  17      687.13      730.33    112.87 o
  -5  11  17      434.27      504.41     72.43 o
  -4  11  17      962.99      971.23     72.79 o
  -3  11  17     1602.28     1583.25     63.93 o
  -8  12  17     1007.57     1101.98     79.13 o
  -7  12  17     2122.10     2080.80     87.24 o
  -6  12  17      791.99      906.24     97.34 o
  -5  12  17     1052.18      956.70     78.36 o
  -4  12  17      540.24      398.96     77.35 o
  -6  13  17      114.28      118.03    112.86 o
  -5  13  17       89.37       94.07     73.44 o
 -11   0  18      676.22      566.43    109.72 o
 -10   0  18     3041.09     3543.16    133.21 o
  -9   0  18     1525.23     1459.63    110.87 o
  -8   0  18      582.49      649.50    105.05 o
  -7   0  18     2223.42     2224.75    118.43 o
  -6   0  18        8.69       53.81     97.64 o
  -5   0  18      480.17      626.19     96.10 o
  -4   0  18      242.05      369.19     86.41 o
  -3   0  18     6283.99     5668.15    131.44 o
  -2   0  18     5190.11     5683.11    129.79 o
  -1   0  18        6.77        3.29     63.23 o
 -11   1  18       32.38       24.73     63.79 o
 -10   1  18     2771.01     2858.15     84.70 o
  -9   1  18     7307.32     7787.97    109.84 o
  -8   1  18     3517.54     3598.36     86.09 o
  -7   1  18        8.63        9.75     63.06 o
  -6   1  18      248.74      241.17     64.40 o
  -5   1  18      456.23      389.60     65.96 o
  -4   1  18     2921.50     2935.63     80.92 o
  -3   1  18      542.81      481.76     62.52 o
  -2   1  18      534.30      549.24     52.70 o
  -1   1  18     3106.72     3450.65    109.08 o
 -11   2  18     4415.33     4494.79    154.34 o
 -10   2  18      282.68      292.23     70.56 o
  -9   2  18     1130.97     1102.41    109.45 o
  -8   2  18     4419.49     4292.98     91.32 o
  -7   2  18      823.34      854.00     76.21 o
  -6   2  18      269.59      218.43     70.37 o
  -5   2  18      527.95      396.95     64.21 o
  -4   2  18      697.62      486.19     62.53 o
  -3   2  18     6868.13     7636.65    131.04 o
  -2   2  18     2833.36     2493.40     82.51 o
  -1   2  18      113.04      216.63     64.01 o
 -10   3  18     2041.35     2089.86    152.15 o
  -9   3  18     5658.00     6124.27    137.23 o
  -8   3  18     2264.34     2245.49    110.95 o
  -7   3  18        1.26       34.23     67.35 o
  -6   3  18       43.38       29.66     63.95 o
  -5   3  18      473.73      533.83     70.00 o
  -4   3  18     1740.37     1562.16     74.17 o
  -3   3  18      923.70      911.76     66.54 o
  -2   3  18      461.84      427.86     67.07 o
 -10   4  18     6210.17     6434.00    106.86 o
  -9   4  18       57.28       73.09     74.64 o
  -8   4  18       66.31       50.76     69.20 o
  -7   4  18     1609.30     1430.40     87.35 o
  -6   4  18      360.92      305.28     66.48 o
  -5   4  18        3.48        1.12     64.04 o
  -4   4  18      837.37      953.61     68.22 o
  -3   4  18     3009.97     2648.10    108.25 o
  -2   4  18     2747.18     3050.20     82.43 o
 -10   5  18     2506.34     2430.82     87.17 o
  -9   5  18     2686.84     2702.01     86.80 o
  -8   5  18      798.32     1054.34     80.57 o
  -7   5  18       31.70        0.37     70.59 o
  -6   5  18      200.46      178.13     62.44 o
  -5   5  18      303.51      231.64     66.78 o
  -4   5  18      990.56     1057.35    101.01 o
  -3   5  18      381.71      314.41     84.47 o
  -2   5  18      111.27       90.54     62.20 o
 -10   6  18      113.13       95.19     66.13 o
  -9   6  18      766.29      769.09     77.34 o
  -8   6  18      342.86      372.79     70.80 o
  -7   6  18       38.71       11.56     68.76 o
  -6   6  18        6.94      -24.81     84.25 o
  -5   6  18       81.01       32.91     89.53 o
  -4   6  18      289.19      176.37     62.29 o
  -3   6  18     1746.31     2164.04     71.19 o
  -2   6  18     3436.91     3330.37     94.46 o
 -10   7  18      494.16      493.20    105.80 o
  -9   7  18      682.58      626.36    101.57 o
  -8   7  18      210.40      143.09     88.69 o
  -7   7  18      956.70      968.29    103.69 o
  -6   7  18       57.26      -25.89     99.27 o
  -5   7  18      581.78      590.61     70.03 o
  -4   7  18       36.45       56.12     64.95 o
  -3   7  18      112.29      114.20     52.54 o
  -2   7  18      273.19      199.42     52.74 o
  -9   8  18     1066.24     1100.53    114.22 o
  -8   8  18       18.10       14.71    101.49 o
  -7   8  18      913.10      927.49     76.90 o
  -6   8  18        5.58      -40.20     66.81 o
  -5   8  18      123.59       64.60     65.58 o
  -4   8  18      747.20      808.39     71.61 o
  -3   8  18      468.17      326.65     57.41 o
  -9   9  18      215.48      194.31     98.29 o
  -8   9  18      664.34      778.21     69.86 o
  -7   9  18      271.55      188.17     68.48 o
  -6   9  18     1150.68     1104.86     72.56 o
  -5   9  18       99.82       90.07     65.03 o
  -4   9  18       63.06       45.44     62.01 o
  -3   9  18      354.64      341.87     55.24 o
  -8  10  18        0.18       39.42     69.64 o
  -7  10  18        5.33       40.05     70.46 o
  -6  10  18      891.71      816.57     73.57 o
  -5  10  18      619.28      652.83     69.66 o
  -4  10  18      335.06      240.67     68.32 o
  -7  11  18      695.33      731.61     78.04 o
  -6  11  18      179.23      106.68     73.57 o
  -5  11  18      261.19      266.81     75.08 o
 -10   1  19        5.79      -14.66     71.98 o
  -9   1  19      111.47      149.81     69.77 o
  -8   1  19      145.01      206.55     68.50 o
  -7   1  19      283.60      376.77     71.67 o
  -6   1  19       23.86        9.64     65.75 o
  -5   1  19      675.12      673.71     69.60 o
  -4   1  19      313.22      248.76     65.76 o
  -3   1  19      139.58      149.48     61.85 o
 -10   2  19      235.54      189.40     69.61 o
  -9   2  19      267.91      245.49     69.15 o
  -8   2  19       46.95       37.52     72.53 o
  -7   2  19        9.03        8.54     72.43 o
  -6   2  19      798.15      860.63     76.33 o
  -5   2  19       13.69        2.96     62.86 o
  -4   2  19      435.89      418.78     63.98 o
  -3   2  19      420.70      417.02     60.14 o
 -10   3  19      460.71      514.64     76.25 o
  -9   3  19       32.08       34.86     69.47 o
  -8   3  19       82.33      105.24     68.88 o
  -7   3  19      384.63      430.93     69.79 o
  -6   3  19     2468.68     2639.72     82.29 o
  -5   3  19      944.07      904.24     72.38 o
  -4   3  19      601.95      588.81     67.47 o
  -3   3  19      982.30      956.50     89.66 o
  -9   4  19     1148.99     1193.33     78.94 o
  -8   4  19      131.68      118.90     71.82 o
  -7   4  19        6.82       -9.88     71.66 o
  -6   4  19      504.98      351.52     67.89 o
  -5   4  19      146.52      128.09     67.36 o
  -4   4  19     1709.24     1665.87     99.93 o
  -3   4  19      387.53      336.26     82.72 o
  -9   5  19      115.23      159.89     69.51 o
  -8   5  19     2135.89     2282.14     88.59 o
  -7   5  19       12.74       32.19     67.79 o
  -6   5  19      233.31      191.74     69.57 o
  -5   5  19     3105.70     3169.85    118.04 o
  -4   5  19       80.31       41.61     78.39 o
  -9   6  19      984.44     1134.69     84.33 o
  -8   6  19      153.29      130.93     71.79 o
  -7   6  19      287.66      276.57     97.93 o
  -6   6  19       15.21        6.17     99.50 o
  -5   6  19     1501.85     1483.92     96.42 o
  -4   6  19     2291.73     1929.22     99.41 o
  -8   7  19       38.02       11.17     97.17 o
  -7   7  19      427.80      496.97    101.92 o
  -6   7  19      626.93      741.33     98.36 o
  -5   7  19      338.56      298.17     93.88 o
  -7   8  19      233.92      124.46    101.54 o
  -6   8  19       37.54        3.20     99.07 o
  -5   8  19     1796.67     1536.51    111.97 o
  -8   0  20      540.85      335.33     96.39 o
  -7   0  20       73.75       25.76    104.94 o
  -6   0  20     3974.36     4521.59    138.37 o
  -5   0  20     2695.77     2511.58    112.44 o
  -8   1  20      681.42      626.77     74.09 o
  -7   1  20     2987.51     3085.87    169.30 o
  -6   1  20      609.33      562.82     73.82 o
  -5   1  20      351.86      352.00     66.20 o
  -8   2  20       47.48       51.25     73.69 o
  -7   2  20        5.63       13.08     71.49 o
  -6   2  20     2379.14     2082.11     84.03 o
  -5   2  20     4112.50     4736.71     96.75 o
  -8   3  20        0.37       -9.36     73.35 o
  -7   3  20     1704.49     1793.80     83.00 o
  -6   3  20     1156.02     1122.84     75.44 o
  -7   4  20       29.94      -16.97     72.73 o
  -6   4  20     1335.26     1577.47     80.28 o
 
